# Supplementary material for: Gut microbiome dynamics and functional shifts in healthy aging: insights from a metagenomic study
Source: Front Microbiol. 2025 Sep 18;16:1629811. doi: 10.3389/fmicb.2025.1629811 (PMC12490327; doi:10.3389/fmicb.2025.1629811)
Supplement: Supplementary file 2 [file Supplementary_file_2.xlsx]

## Sheet: Table S1
Table S1: Statistical information on quality control for all sample sequencing data.
SampleID	num_seqs_raw	sum_len_raw(G)	Q20(%)_raw	Q30(%)_raw	GC(%)_raw	sum_len_trimmed (G)	num_seqs_clean	sum_len_clean (G)	Q20(%)_clean	Q30(%)_clean	GC(%)_clean	host_percentage
LO-1	96713682	14.51	98.63	95.47	48.59	13.77	96673606	13.77	98.64	95.45	48.49	0.0004
LO-2	100638206	15.1	98.77	95.9	53.08	13.63	100576578	13.62	98.78	95.89	53.42	0.0006
LO-3	117698780	17.65	98.7	95.6	46.92	16.28	115847798	16.04	98.7	95.56	46.52	0.0147
LO-4	93732816	14.06	98.49	95	49.79	13.6	93698122	13.59	98.5	94.99	49.74	0.0004
LO-5	97356064	14.6	98.7	95.75	47.47	13.61	97282488	13.6	98.71	95.74	47.12	0.0007
LO-6	120674074	18.1	98.85	96.16	49.44	16.31	120517726	16.29	98.87	96.17	49.2	0.0012
LO-7	126224238	18.93	98.93	96.39	51.63	17.12	126196958	17.12	98.94	96.39	51.68	0.0002
LO-8	131123556	19.67	98.83	96.05	49.95	18.2	131089060	18.2	98.84	96.03	49.76	0.0003
LO-9	85791908	12.87	98.78	95.84	46.45	11.71	85679482	11.69	98.86	95.99	45.92	0.0013
LO-10	106092326	15.91	98.59	95.33	47.54	15.32	106053626	15.31	98.6	95.31	47.35	0.0003
LO-11	112960886	16.94	98.93	96.34	51.14	14.9	112922426	14.9	98.96	96.39	50.96	0.0003
LO-12	86589238	12.99	97.99	93.82	47.2	12.57	86274120	12.52	98	93.79	47.03	0.0035
LO-13	101405862	15.21	98.67	95.57	54.84	14.62	101381216	14.62	98.69	95.57	54.96	0.0002
LO-14	112098712	16.81	99.01	96.69	47.84	15.12	112036770	15.11	99.03	96.71	47.47	0.0005
LO-15	98077934	14.71	98.43	94.84	50.03	14.18	97874100	14.15	98.44	94.83	49.94	0.002
LO-16	69974182	10.5	98.65	95.56	51.81	9.89	69927396	9.89	98.66	95.55	51.78	0.0007
LO-17	89715036	13.46	98.78	95.89	49.67	12.38	89689322	12.38	98.79	95.89	49.48	0.0003
LO-18	107479370	16.12	99.04	96.65	49.04	13.63	107448992	13.63	99.06	96.69	48.56	0.0003
LO-19	99644736	14.95	98.39	94.76	47.74	14.42	99560578	14.41	98.41	94.74	47.62	0.0008
LO-20	120232006	18.03	99.06	96.88	48.25	15.35	120143792	15.34	99.09	96.94	47.55	0.0007
LO-21	93498068	14.02	98.32	94.41	51.87	13.61	93459208	13.6	98.34	94.39	51.86	0.0004
LO-22	108270680	16.24	98.29	94.36	55.42	15.74	108249786	15.74	98.3	94.33	55.55	0.0002
LO-23	103367996	15.51	98.34	94.51	51.45	14.93	101604198	14.68	98.35	94.47	51.51	0.0169
LO-24	116530706	17.48	98.68	95.65	54.08	16.88	116466152	16.87	98.69	95.64	54.19	0.0005
LO-25	120215832	18.03	98.71	95.66	50.16	17.13	120191272	17.12	98.72	95.64	50.1	0.0002
LO-26	102425012	15.36	98.66	95.56	51.44	14.35	102342552	14.34	98.67	95.54	51.37	0.0008
LO-27	108073382	16.21	98.67	95.51	49.1	15.34	108032010	15.34	98.68	95.48	48.94	0.0004
LO-28	118227494	17.73	98.23	94.16	53.65	17.27	118199040	17.27	98.25	94.16	53.68	0.0002
LO-29	93963788	14.09	97.83	92.88	52.32	13.97	93893158	13.96	97.85	92.88	52.32	0.0007
LO-30	106273946	15.94	98.72	95.74	48.27	14.75	106099686	14.73	98.73	95.74	47.99	0.0015
LO-31	82265894	12.34	98.63	95.38	50.54	11.58	82226522	11.57	98.65	95.41	50.57	0.0004
LO-32	80169222	12.03	98.19	94.09	47.96	11.73	80100458	11.72	98.2	94.05	47.86	0.0008
Average (LO)	103359551	15.5031	98.6091	95.3875	50.1463	14.4966	1.03179e+08	14.4725	98.625	95.3859	50.0153	0.0016375
MO-1	108720660	16.31	98.71	95.73	45.74	15.67	108671740	15.67	98.71	95.71	45.51	0.0004
MO-2	96467146	14.47	98.28	94.36	51.06	13.92	96367224	13.91	98.28	94.3	51.01	0.001
MO-3	115901752	17.39	99.08	96.84	50.99	14.37	115845954	14.37	99.12	96.91	50.69	0.0004
MO-4	78621218	11.79	98.58	95.36	48.84	11.46	78601354	11.45	98.6	95.34	48.75	0.0002
MO-5	91990366	13.8	98.93	96.47	46.75	12.79	91957248	12.78	98.94	96.47	46.35	0.0003
MO-6	108937400	16.34	98.85	96.17	50.07	14.97	108898662	14.97	98.87	96.19	49.91	0.0003
MO-7	77427604	11.61	98.03	93.47	52.38	11.38	77337906	11.37	98.05	93.45	52.39	0.0011
MO-8	89993358	13.5	98.33	94.58	51.26	13.09	89822396	13.07	98.35	94.55	51.27	0.0019
MO-9	65724696	9.86	97.88	93.12	43.9	9.79	65641012	9.78	97.9	93.13	43.84	0.0012
MO-10	90622796	13.59	98.22	94.14	55.62	13.23	90585276	13.22	98.23	94.11	55.72	0.0004
MO-11	92506354	13.88	97.86	92.97	53.69	13.62	92443910	13.61	97.88	92.97	53.75	0.0006
MO-12	118430652	17.76	98.85	96.09	50.48	15.62	118321010	15.61	98.87	96.1	50.31	0.0008
MO-13	72100284	10.82	98.63	95.48	50.46	10.17	72067926	10.17	98.63	95.44	50.45	0.0004
MO-14	89866432	13.48	98.72	95.7	47.5	12.64	89834338	12.64	98.73	95.7	47.13	0.0003
MO-15	97870912	14.68	98.66	95.58	42.48	13.78	97769492	13.76	98.67	95.57	41.83	0.001
MO-16	132760882	19.91	99.05	96.8	49.3	15.87	132466024	15.84	99.08	96.89	48.7	0.0017
MO-17	106903996	16.04	98.58	95.3	50.25	15.24	106865334	15.23	98.59	95.27	50.2	0.0003
MO-18	95988376	14.4	98.57	95.25	51.55	13.72	95951146	13.71	98.59	95.25	51.55	0.0004
MO-19	116793880	17.52	98.17	93.94	53.7	17.14	116751782	17.14	98.19	93.93	53.71	0.0003
MO-20	85987740	12.9	99.19	97.21	49.79	8.61	85718448	8.59	99.27	97.46	49.63	0.0029
MO-21	99158876	14.87	98.67	95.66	49.71	13.58	99126752	13.58	98.68	95.64	49.64	0.0003
MO-22	98732020	14.81	98.7	95.72	49.31	14.22	98679918	14.22	98.71	95.7	49.29	0.0005
MO-23	88910668	13.34	98	93.4	49.66	13.14	88868252	13.14	98.02	93.39	49.62	0.0005
MO-24	94669494	14.2	99.23	97.29	51.34	9.27	94581170	9.26	99.35	97.64	51.63	0.0008
MO-25	97799728	14.67	98.21	94.1	49.62	14.32	97764020	14.32	98.23	94.08	49.56	0.0003
MO-26	85100506	12.77	98.7	95.72	50.62	11.82	85075194	11.81	98.7	95.68	50.53	0.0003
MO-27	82953134	12.44	98.18	93.96	50.83	12.23	82814920	12.21	98.2	93.96	50.82	0.0016
MO-28	95013082	14.25	98.1	93.83	48.9	13.93	94484266	13.86	98.14	93.85	48.85	0.0052
MO-29	96805068	14.52	98.92	96.38	49.62	13	96781262	12.99	98.94	96.39	49.52	0.0002
MO-30	110094124	16.51	98.96	96.51	47.72	14.95	110015706	14.94	98.97	96.49	47.28	0.0007
MO-31	107187342	16.08	98.74	95.77	50.83	15.09	106905956	15.05	98.74	95.73	50.85	0.0025
MO-32	103147516	15.47	98.68	95.58	50.59	14.53	103070484	14.52	98.69	95.55	50.54	0.0007
Average (MO)	9.66621e+07	14.4994	98.5706	95.265	49.83	13.3488	9.65652e+07	13.3372	98.5913	95.2763	49.7134	0.000921875
YO-1	97507694	14.63	98.71	95.69	49.83	13.84	96022076	13.64	98.72	95.66	49.64	0.0144
YO-2	112428542	16.86	98.88	96.23	48.08	15.29	112382496	15.29	98.89	96.21	47.77	0.0004
YO-3	90300000	13.54	98.92	96.4	44.66	12.42	89793746	12.36	98.93	96.39	43.9	0.0056
YO-4	116573016	17.49	98.82	96.09	47.72	16.35	116541234	16.35	98.83	96.07	47.44	0.0003
YO-5	123021000	18.45	98.46	94.79	48.93	17.73	122950406	17.72	98.47	94.76	48.8	0.0006
YO-6	74632130	11.19	98.35	94.59	47.11	10.82	74587014	10.82	98.35	94.56	46.92	0.0006
YO-7	96703508	14.51	98.73	95.78	48.59	13.72	96674406	13.72	98.74	95.76	48.45	0.0003
YO-8	102106270	15.32	98.53	95.18	48.41	14.67	102065266	14.66	98.54	95.16	48.24	0.0004
YO-9	100236388	15.04	98.69	95.66	47.23	14.21	100177810	14.2	98.7	95.62	46.89	0.0006
YO-10	121231222	18.18	98.84	96.11	49.71	17.06	121177490	17.05	98.85	96.09	49.69	0.0004
YO-11	97345838	14.6	98.8	95.99	47.66	13.68	97313468	13.68	98.81	95.98	47.38	0.0003
YO-12	85491148	12.82	97.94	93.72	45.78	12.25	85469916	12.24	97.95	93.71	45.47	0.0002
YO-13	128794338	19.32	98.57	95.29	50.39	18.57	128750426	18.57	98.59	95.27	50.38	0.0003
YO-14	95602648	14.34	98.93	96.42	49.69	13	95564882	12.99	98.94	96.4	49.49	0.0004
YO-15	109085276	16.36	98.31	94.39	48.86	15.82	109017804	15.81	98.32	94.37	48.73	0.0006
YO-16	77251572	11.59	98.63	95.47	51.8	11.01	77226886	11.01	98.64	95.43	51.83	0.0003
YO-17	106296566	15.94	98.68	95.57	51.05	15.01	106265696	15	98.7	95.58	51	0.0003
YO-18	87590030	13.14	97.71	92.28	48.32	13.02	87552962	13.01	97.75	92.3	48.3	0.0004
YO-19	103871370	15.58	98.34	94.53	49.7	15.12	103824700	15.12	98.36	94.52	49.62	0.0004
YO-20	90942496	13.64	98.53	95.08	47.53	13.17	90873392	13.16	98.54	95.05	47.36	0.0007
YO-21	96071946	14.41	98.49	94.95	51.56	13.72	96045942	13.72	98.5	94.94	51.48	0.0003
YO-22	84984616	12.75	98.85	96.16	46.8	11.53	84956504	11.53	98.86	96.15	46.36	0.0003
YO-23	121478742	18.22	98.96	96.52	50.05	16.59	121437050	16.58	98.97	96.5	50.12	0.0003
YO-24	110558038	16.58	98.95	96.47	47.64	15.32	110195486	15.27	98.96	96.47	47.36	0.0033
YO-25	119761074	17.96	98.79	95.85	48.84	16.35	119727698	16.35	98.79	95.83	48.5	0.0003
YO-26	112452920	16.87	98.48	94.97	44.83	16.42	111618508	16.29	98.49	94.96	44.6	0.0073
YO-27	106503494	15.98	98.02	93.45	51.81	15.68	106453422	15.68	98.03	93.44	51.81	0.0005
YO-28	98378384	14.76	97.94	93.15	47.96	14.42	98275080	14.41	97.96	93.13	47.85	0.001
YO-29	89442958	13.42	98.69	95.64	48.36	12.66	89418594	12.65	98.7	95.63	48.16	0.0003
YO-30	112539492	16.88	98.84	96.07	49.62	15.6	112463834	15.59	98.86	96.07	49.34	0.0007
YO-31	105077406	15.76	98.66	95.62	48	14.93	105029102	14.93	98.67	95.59	47.79	0.0004
YO-32	115435494	17.32	98.72	95.79	47.21	16.44	115375588	16.43	98.73	95.79	46.96	0.0005
YO-33	132330390	19.85	98.83	96.02	47.16	18.37	132290280	18.37	98.84	96.01	46.89	0.0003
YO-34	95684516	14.35	97.93	93.2	50.51	14.19	95641536	14.18	97.95	93.21	50.5	0.0004
YO-35	93081408	13.96	98.83	96.01	48.03	12.94	93046044	12.94	98.84	96.01	47.59	0.0004
YO-36	100199528	15.03	98.4	94.75	43.52	14.72	100171418	14.72	98.42	94.74	43.33	0.0003
Average (YO)	1.03083e+08	15.4622	98.5764	95.2744	48.4153	14.6289	1.02955e+08	14.6122	98.5886	95.26	48.2206	0.001225

## Sheet: Table S2
Table S2: Presentation of species exhibiting elevated average relative abundance rankings across the phylum, family, and genus classification levels.
Taxa.		LO	MO	YO	p (Kruskal-Wallis)	p.adj (BH)
Phylum	Firmicutes (now Bacillota)	0.6625 ± 0.0261	0.6711 ± 0.0354	0.6534 ± 0.0209	0.00807	0.0441592
	Bacteroidetes	0.1184 ± 0.0231	0.114 ± 0.0212	0.1401 ± 0.021	<0.0001	0.000491133
	Proteobacteria	0.1154 ± 0.0315	0.1189 ± 0.0333	0.114 ± 0.0168	0.731	0.846742
	Actinobacteria	0.0699 ± 0.0125	0.0657 ± 0.0094	0.0603 ± 0.0078	0.000813	0.0113007
	Candidatus_Saccharibacteria	0.0051 ± 0.002	0.0046 ± 0.0013	0.0051 ± 0.0011	0.183	0.410274
Genus	Clostridium	0.0643 ± 0.0057	0.0719 ± 0.0085	0.0671 ± 0.0051	<0.0001	0.00174897
	Pseudomonas	0.0382 ± 0.0309	0.0418 ± 0.029	0.031 ± 0.0105	0.052	0.186208
	Prevotella	0.0339 ± 0.0093	0.0346 ± 0.0096	0.0393 ± 0.0133	0.147	0.343463
	Faecalibacterium	0.0302 ± 0.0051	0.0316 ± 0.0058	0.0318 ± 0.0048	0.422	0.597817
	Bacteroides	0.0272 ± 0.0052	0.0275 ± 0.0049	0.0352 ± 0.0078	9.65e-06	0.000616972
	Ruminococcus	0.0282 ± 0.005	0.0302 ± 0.0096	0.0276 ± 0.0027	0.746	0.839427
	Blautia	0.026 ± 0.0044	0.0257 ± 0.003	0.0243 ± 0.0032	0.0551	0.192099
	Roseburia	0.0215 ± 0.0029	0.024 ± 0.0044	0.0243 ± 0.0023	0.000206	0.0048946
	Eubacterium	0.0159 ± 0.0032	0.0176 ± 0.0054	0.0161 ± 0.0025	0.516	0.685764
	Streptococcus	0.0153 ± 0.0031	0.0147 ± 0.0034	0.0169 ± 0.0037	0.0237	0.117117
	Collinsella	0.0137 ± 0.0039	0.0116 ± 0.0024	0.0118 ± 0.0022	0.0138	0.0810238
	Alistipes	0.0115 ± 0.0051	0.0101 ± 0.0032	0.0133 ± 0.0043	0.000178	0.00447263
	Phocaeicola	0.0101 ± 0.002	0.0102 ± 0.003	0.0133 ± 0.0043	0.000239	0.00529307
	Enterocloster	0.0115 ± 0.003	0.0116 ± 0.0049	0.0106 ± 0.0034	0.359	0.557972
	Coprococcus	0.0107 ± 0.0027	0.0107 ± 0.0024	0.0105 ± 0.0032	0.635	0.764113
	Dorea	0.01 ± 0.0018	0.0116 ± 0.0036	0.0103 ± 0.0018	0.00497	0.0400436
	Klebsiella	0.0104 ± 0.0031	0.0091 ± 0.0029	0.011 ± 0.0029	0.0416	0.159979
	Mediterraneibacter	0.0097 ± 0.0021	0.0095 ± 0.0025	0.0088 ± 0.0018	0.124	0.313971
	Gemmiger	0.0086 ± 0.0026	0.0085 ± 0.0023	0.0081 ± 0.002	0.788	0.86759
	Hungatella	0.0076 ± 0.0023	0.0081 ± 0.004	0.008 ± 0.0023	0.58	0.730544
Species	Prevotella_copri	0.0126 ± 0.0033	0.0138 ± 0.0033	0.0145 ± 0.0051	0.283	0.54343
	Faecalibacterium_prausnitzii	0.0106 ± 0.0023	0.0114 ± 0.0029	0.0116 ± 0.0017	0.0713	0.250968
	Gemmiger_formicilis	0.0077 ± 0.0026	0.0077 ± 0.0024	0.0073 ± 0.0019	0.862	0.915966
	Clostridiales_bacterium	0.0085 ± 0.0028	0.0076 ± 0.0023	0.0066 ± 0.0013	0.000933	0.0152875
	Escherichia_coli	0.0071 ± 0.002	0.0065 ± 0.0014	0.006 ± 0.0009	0.0345	0.165629
	Oscillospiraceae_bacterium	0.0066 ± 0.0018	0.0058 ± 0.0019	0.0058 ± 0.001	0.0275	0.143567
	uncultured_Clostridium_sp.	0.0054 ± 0.0018	0.0052 ± 0.001	0.0054 ± 0.0011	0.706	0.819791
	Hungatella_hathewayi	0.005 ± 0.0017	0.0045 ± 0.0025	0.0047 ± 0.0016	0.142	0.36381
	Roseburia_inulinivorans	0.0042 ± 0.001	0.0048 ± 0.0016	0.005 ± 0.0009	0.00114	0.0174655
	Klebsiella_pneumoniae	0.0047 ± 0.0013	0.004 ± 0.0011	0.0041 ± 0.0007	0.0782	0.265131
	Prevotella_stercorea	0.0035 ± 0.001	0.0036 ± 0.0013	0.0048 ± 0.0016	0.000801	0.0136797
	Dorea_longicatena	0.0034 ± 0.0007	0.0039 ± 0.0011	0.0037 ± 0.0007	0.0699	0.247742
	Blautia_obeum	0.0036 ± 0.0008	0.0039 ± 0.0011	0.0035 ± 0.0007	0.672	0.794293
	[Eubacterium]_rectale	0.0034 ± 0.0019	0.0035 ± 0.0013	0.004 ± 0.0045	0.335	0.56561
	Coprococcus_comes	0.0037 ± 0.0017	0.0034 ± 0.0009	0.0033 ± 0.0011	0.67	0.79278
	Flavonifractor_plautii	0.0031 ± 0.0007	0.0032 ± 0.0006	0.0038 ± 0.001	0.00105	0.0164879
	Ruthenibacterium_lactatiformans	0.0037 ± 0.0021	0.0031 ± 0.0012	0.0026 ± 0.0006	0.00262	0.0310162
	Negativibacillus_massiliensis	0.0029 ± 0.0011	0.0035 ± 0.0019	0.0029 ± 0.0008	0.112	0.326695
	Firmicutes_bacterium_CAG:103	0.0028 ± 0.0013	0.0034 ± 0.0032	0.0029 ± 0.0006	0.233	0.483536
	Phocaeicola_vulgatus	0.0026 ± 0.0008	0.0029 ± 0.001	0.0035 ± 0.0007	2.64e-06	0.000353792
	[Ruminococcus]_gnavus	0.0033 ± 0.0015	0.0029 ± 0.001	0.0028 ± 0.0007	0.281	0.541099
	Roseburia_hominis	0.0027 ± 0.0007	0.0032 ± 0.0016	0.0029 ± 0.0006	0.155	0.382269
	Adlercreutzia_equolifaciens	0.0034 ± 0.0031	0.0034 ± 0.0028	0.0017 ± 0.0006	5.31e-06	0.000531748
	Hafnia_alvei	0.0022 ± 0.0008	0.0032 ± 0.0036	0.0027 ± 0.0023	0.649	0.777156
	Clostridia_bacterium	0.0025 ± 0.0008	0.0024 ± 0.0008	0.0025 ± 0.0005	0.554	0.725074
	Evtepia_gabavorous	0.0028 ± 0.0012	0.0025 ± 0.0013	0.0021 ± 0.0016	0.000522	0.0102956
	Lachnospiraceae_bacterium	0.0019 ± 0.0004	0.0026 ± 0.002	0.0027 ± 0.0026	<0.0001	0.00143082
	Anaerobutyricum_hallii	0.0021 ± 0.0005	0.0027 ± 0.0013	0.0024 ± 0.0009	0.225	0.473084
	Coprococcus_catus	0.0022 ± 0.0006	0.0026 ± 0.0012	0.0023 ± 0.0008	0.676	0.79731
	Anaerostipes_hadrus	0.0024 ± 0.0009	0.0025 ± 0.0006	0.0022 ± 0.0004	0.316	0.56561

## Sheet: Table S3
Table S3: Results of lefse analysis at the species level among the three groups.
Biomarker_names	Log_value	Group	LDA_score	p_value	p.adj (BH)
k__Bacteria|p__Proteobacteria|c__Betaproteobacteria|o__Burkholderiales|f__Sutterellaceae|g__Parasutterella|s__Parasutterella_excrementihominis	2.70669	YO	2.74809	3.86451e-08	6.6083e-06
k__Bacteria|p__Firmicutes|c__Clostridia|o__Eubacteriales|f__Lachnospiraceae|g__Blautia|s__Blautia_hansenii	2.47919	YO	2.97415	7.08977e-07	2.22115e-05
k__Bacteria|p__Firmicutes|c__Negativicutes|o__Acidaminococcales|f__Acidaminococcaceae|g__Phascolarctobacterium|s__Phascolarctobacterium_faecium	2.42055	YO	2.93804	7.7935e-07	2.22115e-05
k__Bacteria|p__Firmicutes|c__Clostridia|o__Eubacteriales|f__Lachnospiraceae|g__Lachnospira|s__Lachnospira_pectinoschiza	2.41276	YO	2.84487	6.56949e-07	2.22115e-05
k__Bacteria|p__Bacteroidetes|c__Bacteroidia|o__Bacteroidales|f__Bacteroidaceae|g__Bacteroides|s__Bacteroides_caccae	2.57653	YO	2.77681	3.77365e-07	2.22115e-05
k__Bacteria|p__Proteobacteria|c__Betaproteobacteria|o__Burkholderiales|f__Sutterellaceae|g__Sutterella|s__Sutterella_massiliensis	2.62218	YO	2.70396	4.77467e-07	2.22115e-05
k__Bacteria|p__Bacteroidetes|c__Bacteroidia|o__Bacteroidales|f__Bacteroidaceae|g__Bacteroides|s__Bacteroides_ovatus	2.44373	YO	2.79728	9.15043e-07	2.23532e-05
k__Bacteria|p__Actinobacteria|c__Coriobacteriia|o__Eggerthellales|f__Eggerthellaceae|g__Adlercreutzia|s__Adlercreutzia_equolifaciens	2.25239	LO	3.15418	1.35925e-06	2.90541e-05
k__Bacteria|p__Bacteroidetes|c__Bacteroidia|o__Bacteroidales|f__Bacteroidaceae|g__Bacteroides|s__Bacteroides_stercoris	2.6552	YO	2.65651	2.38202e-06	4.52584e-05
k__Bacteria|p__Bacteroidetes|c__Bacteroidia|o__Bacteroidales|f__Odoribacteraceae|g__Odoribacter|s__Odoribacter_splanchnicus	2.54527	YO	2.78261	4.84163e-06	8.27919e-05
k__Bacteria|p__Bacteroidetes|c__Bacteroidia|o__Bacteroidales|f__Bacteroidaceae|g__Phocaeicola|s__Phocaeicola_vulgatus	2.2528	YO	2.85159	8.02559e-06	0.000114365
k__Bacteria|p__Bacteroidetes|c__Bacteroidia|o__Bacteroidales|f__Rikenellaceae|g__Alistipes|s__Alistipes_timonensis	2.64919	YO	2.76397	7.89465e-06	0.000114365
k__Bacteria|p__Bacteroidetes|c__Bacteroidia|o__Bacteroidales|f__Bacteroidaceae|g__Phocaeicola|s__Phocaeicola_plebeius	2.38439	YO	2.90725	9.22403e-06	0.000121331
k__Bacteria|p__Firmicutes|c__|o__|f__|g__|s__Firmicutes_bacterium_CAG:137	2.72199	YO	2.50237	4.55934e-05	0.000556891
k__Bacteria|p__Bacteroidetes|c__Bacteroidia|o__Bacteroidales|f__Tannerellaceae|g__Parabacteroides|s__Parabacteroides_merdae	2.62446	YO	2.67849	5.41448e-05	0.00061725
k__Bacteria|p__Proteobacteria|c__Betaproteobacteria|o__Burkholderiales|f__Sutterellaceae|g__Sutterella|s__Sutterella_wadsworthensis	2.65551	YO	2.64567	5.93594e-05	0.000634404
k__Bacteria|p__Proteobacteria|c__Gammaproteobacteria|o__Pasteurellales|f__Pasteurellaceae|g__Haemophilus|s__Haemophilus_parainfluenzae	2.55974	YO	2.76157	7.96411e-05	0.000801095
k__Bacteria|p__Firmicutes|c__Clostridia|o__Eubacteriales|f__Eubacteriaceae|g__Eubacterium|s__uncultured_Eubacterium_sp.	2.44645	LO	2.95004	9.34388e-05	0.000887669
k__Bacteria|p__Firmicutes|c__Clostridia|o__Eubacteriales|f__|g__Evtepia|s__Evtepia_gabavorous	2.33918	LO	2.81871	0.000105743	0.000944424
k__Bacteria|p__Firmicutes|c__Clostridia|o__Eubacteriales|f__Clostridiaceae|g__Clostridium|s__Clostridium_sp._AT4	2.69808	YO	2.61588	0.000110459	0.000944424
k__Bacteria|p__Proteobacteria|c__Betaproteobacteria|o__Burkholderiales|f__Sutterellaceae|g__Sutterella|s__Sutterella_megalosphaeroides	2.64669	YO	2.5587	0.000136418	0.00111083
k__Bacteria|p__Bacteroidetes|c__Bacteroidia|o__Bacteroidales|f__Bacteroidaceae|g__Bacteroides|s__Bacteroides_uniformis	2.60905	YO	2.60073	0.000187889	0.00146041
k__Bacteria|p__Firmicutes|c__Clostridia|o__Eubacteriales|f__Lachnospiraceae|g__|s__Lachnospiraceae_bacterium	2.35015	YO	2.90208	0.000208766	0.00155213
k__Bacteria|p__Firmicutes|c__Clostridia|o__Eubacteriales|f__Lachnospiraceae|g__Enterocloster|s__Enterocloster_lavalensis	2.71123	LO	2.64752	0.000245948	0.00175238
k__Bacteria|p__Proteobacteria|c__Gammaproteobacteria|o__Enterobacterales|f__Enterobacteriaceae|g__Klebsiella|s__Klebsiella_aerogenes	2.40011	YO	3.20277	0.000339282	0.00232069
k__Bacteria|p__Firmicutes|c__Clostridia|o__Eubacteriales|f__Lachnospiraceae|g__Faecalicatena|s__Faecalicatena_contorta	2.7499	LO	2.61545	0.00037793	0.00241388
k__Bacteria|p__Proteobacteria|c__Deltaproteobacteria|o__Desulfovibrionales|f__Desulfovibrionaceae|g__Bilophila|s__Bilophila_wadsworthia	2.55062	YO	2.4778	0.000381139	0.00241388
k__Bacteria|p__Firmicutes|c__Clostridia|o__Eubacteriales|f__|g__|s__Clostridiales_bacterium	1.85279	LO	3.24404	0.000403651	0.00246515
k__Bacteria|p__Firmicutes|c__Clostridia|o__Eubacteriales|f__Oscillospiraceae|g__Hydrogenoanaerobacterium|s__Hydrogenoanaerobacterium_saccharovorans	2.58197	YO	2.56133	0.000558803	0.00329501
k__Bacteria|p__Bacteroidetes|c__Bacteroidia|o__Bacteroidales|f__Bacteroidaceae|g__Bacteroides|s__Bacteroides_thetaiotaomicron	2.43498	YO	2.84592	0.000586059	0.00334054
k__Bacteria|p__Bacteroidetes|c__Bacteroidia|o__Bacteroidales|f__Bacteroidaceae|g__Bacteroides|s__Bacteroides_xylanisolvens	2.7706	YO	2.47351	0.000640829	0.0035349
k__Bacteria|p__Firmicutes|c__Clostridia|o__Eubacteriales|f__Oscillospiraceae|g__Ruthenibacterium|s__Ruthenibacterium_lactatiformans	2.22058	LO	2.99662	0.000822288	0.0043941
k__Bacteria|p__Firmicutes|c__Negativicutes|o__Selenomonadales|f__Selenomonadaceae|g__Megamonas|s__Megamonas_funiformis	2.76185	MO	2.46575	0.000862988	0.00447185
k__Bacteria|p__Firmicutes|c__|o__|f__|g__|s__Firmicutes_bacterium_CAG:882	2.41834	YO	3.04318	0.000916799	0.00461096
k__Bacteria|p__Bacteroidetes|c__Bacteroidia|o__Bacteroidales|f__Prevotellaceae|g__Prevotella|s__Prevotella_stercorea	2.11867	YO	3.02419	0.00107982	0.00512916
k__Bacteria|p__Verrucomicrobia|c__Verrucomicrobiae|o__Verrucomicrobiales|f__Akkermansiaceae|g__Akkermansia|s__Akkermansia_muciniphila	2.41087	LO	2.83173	0.00106083	0.00512916
k__Bacteria|p__|c__|o__|f__|g__|s__uncultured_bacterium	2.77527	YO	2.42955	0.00120415	0.00556511
k__Bacteria|p__Proteobacteria|c__Betaproteobacteria|o__Burkholderiales|f__Sutterellaceae|g__Sutterella|s__Sutterella_sp._AM11-39	2.78888	YO	2.44551	0.0015764	0.00709382
k__Bacteria|p__Firmicutes|c__Clostridia|o__Eubacteriales|f__Lachnospiraceae|g__Lachnospira|s__Lachnospira_eligens	2.36365	YO	2.6983	0.00218016	0.00955915
k__Bacteria|p__Actinobacteria|c__Actinomycetia|o__Bifidobacteriales|f__Bifidobacteriaceae|g__Bifidobacterium|s__Bifidobacterium_adolescentis	2.85982	YO	2.50147	0.00236784	0.0101225
k__Bacteria|p__Firmicutes|c__Clostridia|o__Eubacteriales|f__Eubacteriaceae|g__Eubacterium|s__Eubacterium_ramulus	2.4944	YO	2.59264	0.00260212	0.0108528
k__Bacteria|p__Firmicutes|c__Clostridia|o__Eubacteriales|f__Lachnospiraceae|g__Roseburia|s__Roseburia_inulinivorans	2.09667	YO	2.81377	0.00269955	0.0108596
k__Bacteria|p__Firmicutes|c__Clostridia|o__Eubacteriales|f__Clostridiaceae|g__Clostridium|s__Clostridium_sp._CAG:169	2.76231	LO	2.57323	0.00273077	0.0108596
k__Bacteria|p__Firmicutes|c__Bacilli|o__Lactobacillales|f__Enterococcaceae|g__Enterococcus|s__Enterococcus_faecalis	2.68437	LO	2.68277	0.00406162	0.0157849
k__Bacteria|p__Bacteroidetes|c__Bacteroidia|o__Bacteroidales|f__Rikenellaceae|g__Alistipes|s__Alistipes_indistinctus	2.6334	YO	2.44005	0.0043311	0.0164402
k__Bacteria|p__Firmicutes|c__Clostridia|o__Eubacteriales|f__Clostridiaceae|g__Clostridium|s__Clostridium_sp._AF27-2AA	2.75618	YO	2.38418	0.0044225	0.0164402
k__Bacteria|p__Bacteroidetes|c__Bacteroidia|o__Bacteroidales|f__Tannerellaceae|g__Parabacteroides|s__Parabacteroides_distasonis	2.59356	YO	2.62407	0.00499793	0.018184
k__Bacteria|p__Firmicutes|c__Clostridia|o__Eubacteriales|f__Lachnospiraceae|g__Enterocloster|s__Enterocloster_citroniae	2.74589	MO	2.39818	0.00533442	0.0190039
k__Bacteria|p__Bacteroidetes|c__Bacteroidia|o__Bacteroidales|f__Bacteroidaceae|g__Phocaeicola|s__Phocaeicola_coprophilus	2.67742	YO	2.75825	0.00551391	0.0192424
k__Bacteria|p__Firmicutes|c__Clostridia|o__Eubacteriales|f__Oscillospiraceae|g__Flavonifractor|s__Flavonifractor_plautii	2.21545	YO	2.76061	0.00626655	0.0214316
k__Bacteria|p__Firmicutes|c__Clostridia|o__Eubacteriales|f__Eubacteriales_Family_XIII._Incertae_Sedis|g__Lentihominibacter|s__Lentihominibacter_faecis	2.76879	LO	2.45285	0.00750549	0.0251655
k__Bacteria|p__Bacteroidetes|c__Bacteroidia|o__Bacteroidales|f__Bacteroidaceae|g__Phocaeicola|s__Phocaeicola_coprocola	2.66677	LO	2.58736	0.00813965	0.0262619
k__Bacteria|p__Firmicutes|c__Erysipelotrichia|o__Erysipelotrichales|f__Erysipelotrichaceae|g__Erysipelatoclostridium|s__[Clostridium]_innocuum	2.72972	LO	2.4712	0.00801927	0.0262619
k__Bacteria|p__Proteobacteria|c__Gammaproteobacteria|o__Enterobacterales|f__Enterobacteriaceae|g__Escherichia|s__Escherichia_coli	1.93386	LO	2.9943	0.00946834	0.0299831
k__Bacteria|p__Firmicutes|c__Clostridia|o__Eubacteriales|f__Lachnospiraceae|g__|s__Lachnospiraceae_bacterium_KGMB03038	2.68964	LO	2.44704	0.0115803	0.0360042
k__Bacteria|p__Firmicutes|c__Clostridia|o__Eubacteriales|f__Oscillospiraceae|g__|s__Oscillospiraceae_bacterium	1.96388	LO	2.91459	0.0124371	0.0379775
k__Bacteria|p__Firmicutes|c__Clostridia|o__Eubacteriales|f__Oscillospiraceae|g__Ruminococcus|s__uncultured_Ruminococcus_sp.	2.61736	LO	2.5153	0.0141064	0.0415897
k__Bacteria|p__Firmicutes|c__Clostridia|o__Eubacteriales|f__Oscillospiraceae|g__Ruminococcus|s__Ruminococcus_sp._CAG:254	2.68999	YO	2.38304	0.0139139	0.0415897
k__Bacteria|p__Actinobacteria|c__Coriobacteriia|o__Coriobacteriales|f__Coriobacteriaceae|g__Collinsella|s__Collinsella_bouchesdurhonensis	2.51591	LO	2.8193	0.0145413	0.0421452
k__Bacteria|p__Actinobacteria|c__Coriobacteriia|o__Coriobacteriales|f__Coriobacteriaceae|g__Collinsella|s__Collinsella_intestinalis	2.66827	YO	2.67406	0.0154777	0.0441116

## Sheet: Table S4
Table S4: Analysis of trends in differential species changes across age groups.
Pattern	Taxonomic							Relative abundance			p.adj (Kruskal-Wallis, BH)
	kingdom	phylum	class	order	family	genus	species	LO	MO	YO	LO vs. MO	LO vs. YO	MO vs. YO	All
CIP	k__Bacteria	p__Firmicutes	c__Clostridia	o__Eubacteriales	f__Lachnospiraceae	g__Faecalicatena	s__Faecalicatena_contorta	0.000945362	0.000787487	0.00072954	0.183	0.000426	0.096	0.0204214
CIP	k__Bacteria	p__Firmicutes	c__Bacilli	o__Lactobacillales	f__Enterococcaceae	g__Enterococcus	s__Enterococcus_faecalis	0.000971807	0.000750201	0.000665301	0.034	0.007	0.319	0.0501401
CIP	k__Bacteria	p__Firmicutes	c__Erysipelotrichia	o__Erysipelotrichales	f__Erysipelotrichaceae	g__Erysipelatoclostridium	s__[Clostridium]_innocuum	0.00104018	0.000945873	0.000706975	0.608	0.01	0.114	0.100952
CIP	k__Bacteria	p__Firmicutes	c__Clostridia	o__Eubacteriales	f__Clostridiaceae	g__Clostridium	s__Clostridium_sp._CAG:169	0.00108698	0.000825281	0.000780853	0.015	0.015	0.85	0.0640387
CIP	k__Bacteria	p__Firmicutes	c__Clostridia	o__Eubacteriales	f__Lachnospiraceae	g__Enterocloster	s__Enterocloster_lavalensis	0.00109497	0.000720076	0.000644896	0.002	0.000768	0.85	0.00916757
CIP	k__Bacteria	p__Firmicutes	c__Clostridia	o__Eubacteriales	f__Oscillospiraceae	g__Ruminococcus	s__uncultured_Ruminococcus_sp.	0.00134957	0.00134542	0.00118908	0.435	0.049	0.164	0.187978
CIP	k__Bacteria	p__Firmicutes	c__Clostridia	o__Eubacteriales	f__Eubacteriaceae	g__Eubacterium	s__uncultured_Eubacterium_sp.	0.0015294	0.00123742	0.00111861	0.006	0.000257	0.133	0.00544804
CIP	k__Bacteria	p__Actinobacteria	c__Coriobacteriia	o__Coriobacteriales	f__Coriobacteriaceae	g__Collinsella	s__Collinsella_bouchesdurhonensis	0.00158645	0.0010418	0.000894809	0.16	0.028	0.16	0.132007
CIP	k__Bacteria	p__Firmicutes	c__Clostridia	o__Eubacteriales	f__Unclassified	g__Evtepia	s__Evtepia_gabavorous	0.00262539	0.00231827	0.00184059	0.231	0.000528	0.009	0.00949091
CIP	k__Bacteria	p__Actinobacteria	c__Coriobacteriia	o__Eggerthellales	f__Eggerthellaceae	g__Adlercreutzia	s__Adlercreutzia_equolifaciens	0.00330109	0.0025969	0.00166392	0.744	8.97e-06	7.65e-05	0.000495912
CIP	k__Bacteria	p__Firmicutes	c__Clostridia	o__Eubacteriales	f__Oscillospiraceae	g__Ruthenibacterium	s__Ruthenibacterium_lactatiformans	0.00331233	0.00283527	0.00245776	0.094	0.001	0.133	0.0286901
CIP	k__Bacteria	p__Proteobacteria	c__Gammaproteobacteria	o__Enterobacterales	f__Enterobacteriaceae	g__Escherichia	s__Escherichia_coli	0.00714862	0.00659117	0.00607216	0.282	0.031	0.209	0.154434
CIP	k__Bacteria	p__Firmicutes	c__Clostridia	o__Eubacteriales	f__Unclassified	g__Unclassified	s__Clostridiales_bacterium	0.00786011	0.00714499	0.00643481	0.174	0.000306	0.055	0.0140831
IDP	k__Bacteria	p__Firmicutes	c__Clostridia	o__Eubacteriales	f__Lachnospiraceae	g__Enterocloster	s__Enterocloster_citroniae	0.000804282	0.00104248	0.000875054	0.005	0.139	0.04	0.0386052
DIP	k__Bacteria	p__Bacteroidetes	c__Bacteroidia	o__Bacteroidales	f__Bacteroidaceae	g__Bacteroides	s__Bacteroides_xylanisolvens	0.00072256	0.000706348	0.00095241	0.826	0.000654	0.000675	0.00491879
DIP	k__Bacteria	p__Actinobacteria	c__Coriobacteriia	o__Coriobacteriales	f__Coriobacteriaceae	g__Collinsella	s__Collinsella_intestinalis	0.000796416	0.000753744	0.00101464	0.963	0.014	0.014	0.061086
DIP	k__Bacteria	p__Firmicutes	c__Clostridia	o__Eubacteriales	f__Lachnospiraceae	g__Blautia	s__Blautia_hansenii	0.000806221	0.000784972	0.00165642	0.684	3.21e-08	0.000102	0.000103932
DIP	k__Bacteria	p__Firmicutes	c__Unclassified	o__Unclassified	f__Unclassified	g__Unclassified	s__Firmicutes_bacterium_CAG:882	0.000940431	0.00092939	0.00172138	0.847	0.001	0.001	0.00955544
DIP	k__Bacteria	p__Proteobacteria	c__Betaproteobacteria	o__Burkholderiales	f__Sutterellaceae	g__Sutterella	s__Sutterella_megalosphaeroides	0.000970963	0.00089386	0.0013241	0.467	0.00061	0.000243	0.00302904
DIP	k__Bacteria	p__Bacteroidetes	c__Bacteroidia	o__Bacteroidales	f__Bacteroidaceae	g__Bacteroides	s__Bacteroides_caccae	0.00100263	0.000925675	0.00158536	0.589	1.09e-05	1.96e-07	7.26857e-05
DIP	k__Bacteria	p__Proteobacteria	c__Gammaproteobacteria	o__Pasteurellales	f__Pasteurellaceae	g__Haemophilus	s__Haemophilus_parainfluenzae	0.00100996	0.000992074	0.001564	0.973	0.000113	0.000115	0.00141333
DIP	k__Bacteria	p__Firmicutes	c__Clostridia	o__Eubacteriales	f__Eubacteriales_Family_XIII._Incertae_Sedis	g__Lentihominibacter	s__Lentihominibacter_faecis	0.00101022	0.000749446	0.000804116	0.028	0.033	0.656	0.103428
DIP	k__Bacteria	p__Bacteroidetes	c__Bacteroidia	o__Bacteroidales	f__Bacteroidaceae	g__Phocaeicola	s__Phocaeicola_coprocola	0.00102305	0.000732218	0.000832367	0.015	0.086	0.188	0.0836514
DIP	k__Bacteria	p__Firmicutes	c__Clostridia	o__Eubacteriales	f__Lachnospiraceae	g__Unclassified	s__Lachnospiraceae_bacterium_KGMB03038	0.00117485	0.000674391	0.000781273	0.024	0.04	0.369	0.0927686
DIP	k__Bacteria	p__Bacteroidetes	c__Bacteroidia	o__Bacteroidales	f__Odoribacteraceae	g__Odoribacter	s__Odoribacter_splanchnicus	0.00119474	0.000960225	0.00172228	0.162	0.000102	3.03e-06	0.00028408
DIP	k__Bacteria	p__Bacteroidetes	c__Bacteroidia	o__Bacteroidales	f__Bacteroidaceae	g__Bacteroides	s__Bacteroides_uniformis	0.00123849	0.0011319	0.00150664	0.162	0.014	1.91e-05	0.00287525
DIP	k__Bacteria	p__Firmicutes	c__Clostridia	o__Eubacteriales	f__Oscillospiraceae	g__Hydrogenoanaerobacterium	s__Hydrogenoanaerobacterium_saccharovorans	0.001311	0.0012988	0.00163679	0.36	1.79e-05	0.01	0.00330758
DIP	k__Bacteria	p__Firmicutes	c__Negativicutes	o__Acidaminococcales	f__Acidaminococcaceae	g__Phascolarctobacterium	s__Phascolarctobacterium_faecium	0.00137792	0.00118057	0.00226725	0.125	2.72e-05	1.11e-06	0.000128418
DIP	k__Bacteria	p__Bacteroidetes	c__Bacteroidia	o__Bacteroidales	f__Bacteroidaceae	g__Bacteroides	s__Bacteroides_thetaiotaomicron	0.00156172	0.00141121	0.0021303	0.367	0.003	0.000381	0.00625356
DIP	k__Bacteria	p__Verrucomicrobia	c__Verrucomicrobiae	o__Verrucomicrobiales	f__Akkermansiaceae	g__Akkermansia	s__Akkermansia_muciniphila	0.00210695	0.00151128	0.00164932	0.004	0.005	0.325	0.0213876
DIP	k__Bacteria	p__Bacteroidetes	c__Bacteroidia	o__Bacteroidales	f__Prevotellaceae	g__Prevotella	s__Prevotella_stercorea	0.0035956	0.00356465	0.00436789	0.674	0.002	0.003	0.012588
DIP	k__Bacteria	p__Firmicutes	c__Clostridia	o__Eubacteriales	f__Oscillospiraceae	g__Unclassified	s__Oscillospiraceae_bacterium	0.00655139	0.00531803	0.00571174	0.043	0.043	0.279	0.134085
CDP	k__Bacteria	p__Proteobacteria	c__Betaproteobacteria	o__Burkholderiales	f__Sutterellaceae	g__Parasutterella	s__Parasutterella_excrementihominis	0.000515154	0.000561949	0.00107807	0.5	3.51e-08	6.02e-07	2.17048e-05
CDP	k__Bacteria	p__Actinobacteria	c__Actinomycetia	o__Bifidobacteriales	f__Bifidobacteriaceae	g__Bifidobacterium	s__Bifidobacterium_adolescentis	0.000519464	0.000728565	0.000732929	0.017	0.000153	0.389	0.00957711
CDP	k__Bacteria	p__Bacteroidetes	c__Bacteroidia	o__Bacteroidales	f__Bacteroidaceae	g__Phocaeicola	s__Phocaeicola_coprophilus	0.000524194	0.00055362	0.000863158	0.562	0.005	0.016	0.0353825
CDP	k__Bacteria	p__Proteobacteria	c__Gammaproteobacteria	o__Enterobacterales	f__Enterobacteriaceae	g__Klebsiella	s__Klebsiella_aerogenes	0.000533518	0.00060173	0.0012325	0.571	0.00055	0.00055	0.00482944
CDP	k__Bacteria	p__Bacteroidetes	c__Bacteroidia	o__Bacteroidales	f__Rikenellaceae	g__Alistipes	s__Alistipes_timonensis	0.000583152	0.000679861	0.00128906	0.963	1.91e-05	2.72e-05	0.000459664
CDP	k__Bacteria	p__Proteobacteria	c__Betaproteobacteria	o__Burkholderiales	f__Sutterellaceae	g__Sutterella	s__Sutterella_sp._AM11-39	0.000670611	0.00067705	0.000906667	0.899	0.004	0.003	0.0177577
CDP	k__Bacteria	p__Firmicutes	c__Clostridia	o__Eubacteriales	f__Clostridiaceae	g__Clostridium	s__Clostridium_sp._AT4	0.000725816	0.000795481	0.00110629	0.674	0.0001	0.000364	0.00196079
CDP	k__Bacteria	p__Firmicutes	c__Unclassified	o__Unclassified	f__Unclassified	g__Unclassified	s__Firmicutes_bacterium_CAG:137	0.000742091	0.000883025	0.00112044	0.135	1.67e-05	0.000153	0.000541181
CDP	k__Bacteria	p__Proteobacteria	c__Betaproteobacteria	o__Burkholderiales	f__Sutterellaceae	g__Sutterella	s__Sutterella_massiliensis	0.000768112	0.000849152	0.00128963	0.1	7.38e-08	7.65e-05	6.61697e-05
CDP	k__Bacteria	p__Firmicutes	c__Negativicutes	o__Selenomonadales	f__Selenomonadaceae	g__Megamonas	s__Megamonas_funiformis	0.000784229	0.00104317	0.0010573	0.004	0.000257	0.765	0.00797505
CDP	k__Bacteria	p__Bacteroidetes	c__Bacteroidia	o__Bacteroidales	f__Bacteroidaceae	g__Bacteroides	s__Bacteroides_stercoris	0.000792427	0.000996991	0.00136814	0.027	4.26e-08	0.006	0.000176213
CDP	k__Bacteria	p__Firmicutes	c__Clostridia	o__Eubacteriales	f__Clostridiaceae	g__Clostridium	s__Clostridium_sp._AF27-2AA	0.000837379	0.000977908	0.00105511	0.183	0.000588	0.094	0.0228829
CDP	k__Bacteria	p__Unclassified	c__Unclassified	o__Unclassified	f__Unclassified	g__Unclassified	s__uncultured_bacterium	0.000869846	0.000913695	0.00106451	0.187	0.000107	0.004	0.00350769
CDP	k__Bacteria	p__Bacteroidetes	c__Bacteroidia	o__Bacteroidales	f__Tannerellaceae	g__Parabacteroides	s__Parabacteroides_merdae	0.000876316	0.000926684	0.00135818	0.636	1.67e-05	0.000642	0.00130545
CDP	k__Bacteria	p__Proteobacteria	c__Betaproteobacteria	o__Burkholderiales	f__Sutterellaceae	g__Sutterella	s__Sutterella_wadsworthensis	0.000897698	0.00090803	0.00122774	0.589	1.67e-05	0.001	0.00151148
CDP	k__Bacteria	p__Bacteroidetes	c__Bacteroidia	o__Bacteroidales	f__Rikenellaceae	g__Alistipes	s__Alistipes_indistinctus	0.000963733	0.00101905	0.00132042	0.412	0.004	0.004	0.0208587
CDP	k__Bacteria	p__Firmicutes	c__Clostridia	o__Eubacteriales	f__Oscillospiraceae	g__Ruminococcus	s__Ruminococcus_sp._CAG:254	0.000972338	0.000985165	0.00126609	0.571	0.06	0.011	0.081829
CDP	k__Bacteria	p__Bacteroidetes	c__Bacteroidia	o__Bacteroidales	f__Tannerellaceae	g__Parabacteroides	s__Parabacteroides_distasonis	0.0010353	0.00106916	0.0014356	0.339	0.002	0.026	0.0273908
CDP	k__Bacteria	p__Proteobacteria	c__Deltaproteobacteria	o__Desulfovibrionales	f__Desulfovibrionaceae	g__Bilophila	s__Bilophila_wadsworthia	0.00120357	0.00145624	0.00172184	0.187	0.000153	0.003	0.00366128
CDP	k__Bacteria	p__Firmicutes	c__Clostridia	o__Eubacteriales	f__Lachnospiraceae	g__Lachnospira	s__Lachnospira_pectinoschiza	0.00138316	0.00145715	0.00244183	0.562	3.57e-07	5.54e-06	6.92955e-05
CDP	k__Bacteria	p__Bacteroidetes	c__Bacteroidia	o__Bacteroidales	f__Bacteroidaceae	g__Phocaeicola	s__Phocaeicola_plebeius	0.0014222	0.00148526	0.00251297	0.412	2.8e-06	8.6e-05	0.000322443
CDP	k__Bacteria	p__Bacteroidetes	c__Bacteroidia	o__Bacteroidales	f__Bacteroidaceae	g__Bacteroides	s__Bacteroides_ovatus	0.00151953	0.00164525	0.00218035	0.264	1.16e-07	1.09e-05	5.37852e-05
CDP	k__Bacteria	p__Firmicutes	c__Clostridia	o__Eubacteriales	f__Eubacteriaceae	g__Eubacterium	s__Eubacterium_ramulus	0.00157841	0.00164892	0.00189829	0.382	0.003	0.02	0.0290082
CDP	k__Bacteria	p__Firmicutes	c__Clostridia	o__Eubacteriales	f__Lachnospiraceae	g__Unclassified	s__Lachnospiraceae_bacterium	0.00190768	0.00200861	0.00225274	0.206	3.78e-06	0.005	0.00129918
CDP	k__Bacteria	p__Firmicutes	c__Clostridia	o__Eubacteriales	f__Lachnospiraceae	g__Lachnospira	s__Lachnospira_eligens	0.00203838	0.00214467	0.00266982	0.535	0.001	0.011	0.0175297
CDP	k__Bacteria	p__Bacteroidetes	c__Bacteroidia	o__Bacteroidales	f__Bacteroidaceae	g__Phocaeicola	s__Phocaeicola_vulgatus	0.00244064	0.00263539	0.0035015	0.139	1.41e-06	0.000404	0.00033072
CDP	k__Bacteria	p__Firmicutes	c__Clostridia	o__Eubacteriales	f__Oscillospiraceae	g__Flavonifractor	s__Flavonifractor_plautii	0.00292386	0.00323802	0.00357405	0.174	0.000945	0.022	0.0151945
CDP	k__Bacteria	p__Firmicutes	c__Clostridia	o__Eubacteriales	f__Lachnospiraceae	g__Roseburia	s__Roseburia_inulinivorans	0.00413265	0.00452476	0.00513447	0.158	0.001	0.023	0.0161013

## Sheet: Table S5
Table S5: Annotation results according to KEGG level 3 functional pathways
ko	Level1	Level2	Level3	mean_LO	sd_LO	mean_MO	sd_MO	mean_YO	sd_YO	p.adj (BH)
ko00010	Metabolism	Carbohydrate metabolism	Glycolysis / Gluconeogenesis	0.00783001	0.000776916	0.00778866	0.000978467	0.00817785	0.000689698	0.159494
ko00020	Metabolism	Carbohydrate metabolism	Citrate cycle (TCA cycle)	0.00438702	0.000539766	0.00433607	0.00080059	0.0049244	0.000572743	0.000593462
ko00030	Metabolism	Carbohydrate metabolism	Pentose phosphate pathway	0.00657151	0.00169916	0.00674236	0.00121973	0.00619968	0.000495722	0.213203
ko00040	Metabolism	Carbohydrate metabolism	Pentose and glucuronate interconversions	0.00427779	0.000977181	0.00376628	0.000827122	0.00434004	0.00126534	0.0592438
ko00051	Metabolism	Carbohydrate metabolism	Fructose and mannose metabolism	0.0071932	0.00153921	0.00672025	0.00155201	0.00682317	0.000468558	0.258464
ko00052	Metabolism	Carbohydrate metabolism	Galactose metabolism	0.00634287	0.0013272	0.00610532	0.00119013	0.00583732	0.000532492	0.357414
ko00053	Metabolism	Carbohydrate metabolism	Ascorbate and aldarate metabolism	0.00168946	0.00042914	0.00167399	0.000639446	0.00162923	0.000241456	0.743854
ko00061	Metabolism	Lipid metabolism	Fatty acid biosynthesis	0.00319281	0.000566153	0.00381582	0.00160276	0.00342162	0.000319701	0.267858
ko00062	Metabolism	Lipid metabolism	Fatty acid elongation	0.00017596	8.2925e-05	0.000185315	0.000178945	0.000156052	5.46601e-05	0.345287
ko00071	Metabolism	Lipid metabolism	Fatty acid degradation	0.001687	0.000426596	0.0017538	0.000549529	0.00201071	0.000718088	0.0414557
ko00072	Metabolism	Lipid metabolism	Synthesis and degradation of ketone bodies	0.000298273	0.000124888	0.000340541	0.000333898	0.000279527	9.28899e-05	0.8759
ko00073	Metabolism	Lipid metabolism	Cutin, suberine and wax biosynthesis	3.35941e-05	2.9479e-05	5.69985e-05	6.44934e-05	3.87265e-05	2.36235e-05	0.159494
ko00100	Metabolism	Lipid metabolism	Steroid biosynthesis	0.000134238	0.000108702	0.000144687	7.00584e-05	0.000179856	7.59842e-05	0.0357012
ko00120	Metabolism	Lipid metabolism	Primary bile acid biosynthesis	0.00025326	0.000212311	0.000288901	0.000158662	0.000299931	8.449e-05	0.0394
ko00121	Metabolism	Lipid metabolism	Secondary bile acid biosynthesis	0.000202348	0.000115109	0.000214741	0.000141932	0.000219105	5.64827e-05	0.0983761
ko00130	Metabolism	Metabolism of cofactors and vitamins	Ubiquinone and other terpenoid-quinone biosynthesis	0.00209378	0.000453373	0.00198906	0.000624069	0.00225352	0.000368868	0.0517125
ko00140	Metabolism	Lipid metabolism	Steroid hormone biosynthesis	0.000349632	0.00011291	0.000312829	9.88997e-05	0.000404468	0.000116435	0.0101127
ko00190	Metabolism	Energy metabolism	Oxidative phosphorylation	0.00863558	0.00102308	0.00802405	0.00107146	0.00880915	0.00104209	0.0285021
ko00195	Metabolism	Energy metabolism	Photosynthesis	0.00251885	0.000547709	0.00251541	0.000582247	0.00268715	0.000591162	0.381814
ko00196	Metabolism	Energy metabolism	Photosynthesis - antenna proteins	0.00031939	0.000396224	0.000249504	0.000220984	0.000209016	8.26258e-05	0.458198
ko00220	Metabolism	Amino acid metabolism	Arginine biosynthesis	0.00439776	0.000789889	0.00472087	0.00124321	0.00450142	0.000376444	0.400724
ko00230	Metabolism	Nucleotide metabolism	Purine metabolism	0.0200406	0.0020852	0.0203532	0.00239949	0.0191758	0.00111446	0.145211
ko00231	Metabolism	Biosynthesis of other secondary metabolites	Puromycin biosynthesis	3.66425e-05	3.28507e-05	3.34485e-05	1.78594e-05	3.84344e-05	2.30911e-05	0.592754
ko00232	Metabolism	Biosynthesis of other secondary metabolites	Caffeine metabolism	1.68873e-05	1.10563e-05	2.68752e-05	2.62131e-05	4.57135e-05	2.97474e-05	0.00068556
ko00240	Metabolism	Nucleotide metabolism	Pyrimidine metabolism	0.0160786	0.00189139	0.016798	0.00214028	0.0165255	0.00111147	0.327612
ko00250	Metabolism	Amino acid metabolism	Alanine, aspartate and glutamate metabolism	0.00743088	0.00146488	0.00802784	0.00154909	0.00740961	0.000428353	0.142301
ko00253	Metabolism	Metabolism of terpenoids and polyketides	Tetracycline biosynthesis	0.000812345	0.000280319	0.000959642	0.000935122	0.000737436	0.000157352	0.805177
ko00254	Metabolism	Biosynthesis of other secondary metabolites	Aflatoxin biosynthesis	6.42732e-05	6.65745e-05	3.22388e-05	2.56365e-05	3.7177e-05	1.90204e-05	0.0873539
ko00260	Metabolism	Amino acid metabolism	Glycine, serine and threonine metabolism	0.0078492	0.00110281	0.00810187	0.00130519	0.00730547	0.000488356	0.00387779
ko00261	Metabolism	Biosynthesis of other secondary metabolites	Monobactam biosynthesis	0.00192086	0.000406925	0.00186319	0.00051394	0.00184355	0.000283212	0.543696
ko00270	Metabolism	Amino acid metabolism	Cysteine and methionine metabolism	0.00938418	0.000521885	0.00964411	0.00147133	0.00939495	0.00118632	0.652491
ko00280	Metabolism	Amino acid metabolism	Valine, leucine and isoleucine degradation	0.00249328	0.000844313	0.00205998	0.000497685	0.00246189	0.000697011	0.131407
ko00281	Metabolism	Metabolism of terpenoids and polyketides	Geraniol degradation	0.000306423	0.000488094	0.000228496	0.000214728	0.000572557	0.000755913	0.00921811
ko00290	Metabolism	Amino acid metabolism	Valine, leucine and isoleucine biosynthesis	0.00304323	0.000541284	0.0029206	0.000619154	0.00292268	0.000294022	0.464401
ko00300	Metabolism	Amino acid metabolism	Lysine biosynthesis	0.00503296	0.000960036	0.00461346	0.000787826	0.00453002	0.000450874	0.0101127
ko00310	Metabolism	Amino acid metabolism	Lysine degradation	0.00127896	0.000600349	0.00117106	0.000654871	0.00120624	0.000466086	0.287923
ko00311	Metabolism	Biosynthesis of other secondary metabolites	Penicillin and cephalosporin biosynthesis	0.000342606	0.000152745	0.000256529	6.89412e-05	0.000273545	7.10657e-05	0.0627586
ko00330	Metabolism	Amino acid metabolism	Arginine and proline metabolism	0.00360235	0.000683008	0.00322116	0.000548489	0.00329478	0.000395266	0.14574
ko00331	Metabolism	Biosynthesis of other secondary metabolites	Clavulanic acid biosynthesis	1.00139e-05	8.93384e-06	1.31195e-05	2.20933e-05	1.30433e-05	2.48949e-05	0.804148
ko00332	Metabolism	Biosynthesis of other secondary metabolites	Carbapenem biosynthesis	0.000653322	0.000233006	0.000551592	0.000149847	0.000625859	0.000166654	0.260574
ko00340	Metabolism	Amino acid metabolism	Histidine metabolism	0.00347781	0.000711157	0.00366984	0.00111001	0.0036541	0.000390597	0.104823
ko00350	Metabolism	Amino acid metabolism	Tyrosine metabolism	0.00168765	0.000362513	0.00183326	0.000460429	0.00204453	0.000642256	0.0118806
ko00360	Metabolism	Amino acid metabolism	Phenylalanine metabolism	0.00280118	0.000466045	0.00294325	0.000624645	0.00304816	0.000595986	0.180882
ko00361	Metabolism	Xenobiotics biodegradation and metabolism	Chlorocyclohexane and chlorobenzene degradation	0.000174706	7.81546e-05	0.000202921	0.000155499	0.000263688	0.000113189	0.00068556
ko00362	Metabolism	Xenobiotics biodegradation and metabolism	Benzoate degradation	0.00204312	0.000535284	0.00200101	0.000707296	0.00216699	0.00056908	0.345639
ko00363	Metabolism	Xenobiotics biodegradation and metabolism	Bisphenol degradation	0.000105585	0.000113708	8.75366e-05	4.4344e-05	0.000111302	4.01805e-05	0.0232324
ko00364	Metabolism	Xenobiotics biodegradation and metabolism	Fluorobenzoate degradation	8.72238e-05	5.57495e-05	0.000126169	9.63308e-05	0.000122297	5.69747e-05	0.0428952
ko00365	Metabolism	Xenobiotics biodegradation and metabolism	Furfural degradation	3.93165e-05	2.96665e-05	2.51021e-05	1.64228e-05	3.18928e-05	2.10173e-05	0.142301
ko00380	Metabolism	Amino acid metabolism	Tryptophan metabolism	0.000922668	0.00036247	0.000809935	0.000344609	0.0010147	0.000458593	0.136601
ko00400	Metabolism	Amino acid metabolism	Phenylalanine, tyrosine and tryptophan biosynthesis	0.00526978	0.000675543	0.00556413	0.00110251	0.00558755	0.000449336	0.0570418
ko00401	Metabolism	Biosynthesis of other secondary metabolites	Novobiocin biosynthesis	0.000979062	0.000325006	0.00103716	0.000371938	0.00115692	0.000202202	0.00556853
ko00402	Metabolism	Biosynthesis of other secondary metabolites	Benzoxazinoid biosynthesis	4.11808e-05	3.04789e-05	6.15094e-05	4.77739e-05	5.01506e-05	3.07232e-05	0.149242
ko00403	Metabolism	Biosynthesis of other secondary metabolites	Indole diterpene alkaloid biosynthesis	2.35436e-05	1.45825e-05	2.26524e-05	1.81477e-05	3.31821e-05	2.14426e-05	0.0832653
ko00410	Metabolism	Metabolism of other amino acids	beta-Alanine metabolism	0.00122012	0.000515133	0.000923735	0.000286456	0.00115198	0.000562598	0.0420487
ko00430	Metabolism	Metabolism of other amino acids	Taurine and hypotaurine metabolism	0.00107255	0.0001931	0.0010925	0.000302308	0.0010681	0.000207062	0.975476
ko00440	Metabolism	Metabolism of other amino acids	Phosphonate and phosphinate metabolism	0.000917012	0.000204932	0.00104124	0.000609704	0.000999263	0.00051605	0.971934
ko00450	Metabolism	Metabolism of other amino acids	Selenocompound metabolism	0.00330024	0.000662961	0.00332322	0.000542347	0.00318618	0.000437973	0.623257
ko00460	Metabolism	Metabolism of other amino acids	Cyanoamino acid metabolism	0.00179916	0.000480771	0.001826	0.000532984	0.00189292	0.000206664	0.0615094
ko00471	Metabolism	Metabolism of other amino acids	D-Glutamine and D-glutamate metabolism	0.00102446	0.000501811	0.000928682	0.000235819	0.00101556	0.000133809	0.142301
ko00472	Metabolism	Metabolism of other amino acids	D-Arginine and D-ornithine metabolism	8.04896e-05	5.93665e-05	9.31665e-05	0.000146097	4.88797e-05	3.67565e-05	0.0199432
ko00473	Metabolism	Metabolism of other amino acids	D-Alanine metabolism	0.00100207	0.000304471	0.00100721	0.000423864	0.00101588	0.000170709	0.405939
ko00480	Metabolism	Metabolism of other amino acids	Glutathione metabolism	0.00136982	0.000345089	0.00139533	0.000326953	0.00144201	0.000190357	0.258464
ko00500	Metabolism	Carbohydrate metabolism	Starch and sucrose metabolism	0.00929464	0.0010316	0.00909536	0.0011916	0.00955794	0.000577068	0.106499
ko00510	Metabolism	Glycan biosynthesis and metabolism	N-Glycan biosynthesis	0.000606221	0.000419473	0.000648556	0.000426704	0.000629524	0.000166984	0.142301
ko00511	Metabolism	Glycan biosynthesis and metabolism	Other glycan degradation	0.00296211	0.000719005	0.00279396	0.000713164	0.00306629	0.000653885	0.145211
ko00512	Metabolism	Glycan biosynthesis and metabolism	Mucin type O-Glycan biosynthesis	3.51879e-05	3.91187e-05	3.44948e-05	2.27947e-05	6.0927e-05	4.83267e-05	0.0141948
ko00513	Metabolism	Glycan biosynthesis and metabolism	Various types of N-glycan biosynthesis	0.000430111	0.000198131	0.000430365	0.00041539	0.000412511	0.000151667	0.405939
ko00514	Metabolism	Glycan biosynthesis and metabolism	Other types of O-glycan biosynthesis	0.000816899	0.000419565	0.000813935	0.000629652	0.000945721	0.000151953	0.000157037
ko00520	Metabolism	Carbohydrate metabolism	Amino sugar and nucleotide sugar metabolism	0.0125924	0.00239006	0.0122496	0.00205881	0.0121689	0.000657731	0.201339
ko00521	Metabolism	Biosynthesis of other secondary metabolites	Streptomycin biosynthesis	0.00212881	0.000608405	0.00210894	0.000510175	0.00222127	0.000235548	0.165369
ko00522	Metabolism	Metabolism of terpenoids and polyketides	Biosynthesis of 12-, 14- and 16-membered macrolides	8.89385e-05	5.49843e-05	0.000116887	8.13452e-05	0.000126542	4.94007e-05	0.0215988
ko00523	Metabolism	Metabolism of terpenoids and polyketides	Polyketide sugar unit biosynthesis	0.00164822	0.000324996	0.00179657	0.000484155	0.00185068	0.000221157	0.0481556
ko00524	Metabolism	Biosynthesis of other secondary metabolites	Butirosin and neomycin biosynthesis	0.000144101	0.000293018	0.000126126	9.32207e-05	0.000123722	5.99507e-05	0.241588
ko00531	Metabolism	Glycan biosynthesis and metabolism	Glycosaminoglycan degradation	0.000918476	0.000401522	0.000873314	0.000456443	0.000924428	0.000190062	0.159494
ko00532	Metabolism	Glycan biosynthesis and metabolism	Glycosaminoglycan biosynthesis - chondroitin sulfate / dermatan sulfate	7.80882e-05	3.92536e-05	7.82705e-05	4.85498e-05	0.000108136	3.2746e-05	0.003152
ko00533	Metabolism	Glycan biosynthesis and metabolism	Glycosaminoglycan biosynthesis - keratan sulfate	8.73999e-05	4.77398e-05	7.56622e-05	4.17964e-05	0.000102633	9.454e-05	0.311053
ko00534	Metabolism	Glycan biosynthesis and metabolism	Glycosaminoglycan biosynthesis - heparan sulfate / heparin	0.000116307	4.11745e-05	9.77282e-05	3.9775e-05	0.000109011	4.79418e-05	0.313442
ko00540	Metabolism	Glycan biosynthesis and metabolism	Lipopolysaccharide biosynthesis	0.00226434	0.000469481	0.00268083	0.000734797	0.00289002	0.000438356	0.000273651
ko00550	Metabolism	Glycan biosynthesis and metabolism	Peptidoglycan biosynthesis	0.00715572	0.000893972	0.00704479	0.000690811	0.00715642	0.000473115	0.771629
ko00561	Metabolism	Lipid metabolism	Glycerolipid metabolism	0.00473902	0.000839328	0.00472404	0.000753882	0.00478592	0.000450908	0.971396
ko00562	Metabolism	Carbohydrate metabolism	Inositol phosphate metabolism	0.00154398	0.00044056	0.00133202	0.000315751	0.00154672	0.000306404	0.0832653
ko00563	Metabolism	Glycan biosynthesis and metabolism	Glycosylphosphatidylinositol(GPI)-anchor biosynthesis	0.000553604	0.000216745	0.000545033	0.000873696	0.000379736	9.79176e-05	0.0146343
ko00564	Metabolism	Lipid metabolism	Glycerophospholipid metabolism	0.0053986	0.000860419	0.00561692	0.000999601	0.00546682	0.00157618	0.248672
ko00565	Metabolism	Lipid metabolism	Ether lipid metabolism	0.000329669	0.000267694	0.00031471	0.000150831	0.000263274	9.03489e-05	0.43677
ko00590	Metabolism	Lipid metabolism	Arachidonic acid metabolism	0.000239934	0.000241381	0.000227214	0.000147732	0.000321941	0.000194019	0.0383156
ko00591	Metabolism	Lipid metabolism	Linoleic acid metabolism	0.000228151	0.000257752	0.000207005	0.000126645	0.000286186	0.000192263	0.131407
ko00592	Metabolism	Lipid metabolism	alpha-Linolenic acid metabolism	0.000143897	0.000249932	0.000164013	0.000227615	0.000134007	6.46843e-05	0.112992
ko00600	Metabolism	Lipid metabolism	Sphingolipid metabolism	0.0022097	0.000700899	0.00202399	0.000514143	0.00224495	0.00040165	0.258464
ko00601	Metabolism	Glycan biosynthesis and metabolism	Glycosphingolipid biosynthesis - lacto and neolacto series	5.80389e-05	2.64608e-05	9.9165e-05	0.000127784	6.94682e-05	2.59759e-05	0.171878
ko00603	Metabolism	Glycan biosynthesis and metabolism	Glycosphingolipid biosynthesis - globo series	0.00100686	0.000403099	0.000894093	0.000464143	0.00095313	0.00022478	0.227051
ko00604	Metabolism	Glycan biosynthesis and metabolism	Glycosphingolipid biosynthesis - ganglio series	0.000501429	0.00039044	0.000450287	0.000467497	0.000433626	0.000151262	0.43053
ko00620	Metabolism	Carbohydrate metabolism	Pyruvate metabolism	0.00868502	0.00102594	0.00925581	0.00120094	0.00918616	0.000751436	0.137577
ko00621	Metabolism	Xenobiotics biodegradation and metabolism	Dioxin degradation	0.000378054	0.000188877	0.000266626	0.000104188	0.000281931	7.08691e-05	0.0166957
ko00622	Metabolism	Xenobiotics biodegradation and metabolism	Xylene degradation	0.000372375	0.000177566	0.000312437	0.000138378	0.000336858	8.00269e-05	0.145211
ko00623	Metabolism	Xenobiotics biodegradation and metabolism	Toluene degradation	0.000236723	7.84012e-05	0.000244353	0.000100042	0.0002386	8.36567e-05	0.984
ko00624	Metabolism	Xenobiotics biodegradation and metabolism	Polycyclic aromatic hydrocarbon degradation	0.000267996	0.000112617	0.000227673	0.000131117	0.000208059	7.32737e-05	0.0875556
ko00625	Metabolism	Xenobiotics biodegradation and metabolism	Chloroalkane and chloroalkene degradation	0.000852609	0.000283683	0.000806288	0.000258224	0.000883576	0.000183729	0.161559
ko00626	Metabolism	Xenobiotics biodegradation and metabolism	Naphthalene degradation	0.000657253	0.000280119	0.000642026	0.000263669	0.000658124	0.00018657	0.578502
ko00627	Metabolism	Xenobiotics biodegradation and metabolism	Aminobenzoate degradation	0.000892307	0.000353707	0.000759841	0.000155422	0.00107752	0.000485454	0.00326914
ko00630	Metabolism	Carbohydrate metabolism	Glyoxylate and dicarboxylate metabolism	0.00623391	0.000817476	0.00558381	0.00125628	0.00537132	0.000370616	9.1408e-05
ko00633	Metabolism	Xenobiotics biodegradation and metabolism	Nitrotoluene degradation	0.000891901	0.000197859	0.00116917	0.000458207	0.00100191	0.000258123	0.0420487
ko00640	Metabolism	Carbohydrate metabolism	Propanoate metabolism	0.0050067	0.000884417	0.00485593	0.00113623	0.00499812	0.000679756	0.600821
ko00642	Metabolism	Xenobiotics biodegradation and metabolism	Ethylbenzene degradation	0.000112836	8.01005e-05	0.000160533	0.000224338	0.00011565	4.0156e-05	0.455403
ko00643	Metabolism	Xenobiotics biodegradation and metabolism	Styrene degradation	0.000363325	0.000144767	0.000385054	0.000564859	0.000270944	7.93424e-05	0.0411434
ko00650	Metabolism	Carbohydrate metabolism	Butanoate metabolism	0.00569681	0.000612318	0.00594092	0.00114355	0.00610454	0.000746715	0.111518
ko00660	Metabolism	Carbohydrate metabolism	C5-Branched dibasic acid metabolism	0.0016789	0.00028733	0.00163482	0.00038194	0.00155865	0.000217897	0.313442
ko00670	Metabolism	Metabolism of cofactors and vitamins	One carbon pool by folate	0.0043739	0.000939316	0.00397914	0.00111734	0.00389167	0.000392376	0.0766411
ko00680	Metabolism	Energy metabolism	Methane metabolism	0.00858878	0.00126125	0.00827048	0.00122896	0.00826953	0.000500387	0.239331
ko00710	Metabolism	Energy metabolism	Carbon fixation in photosynthetic organisms	0.00441803	0.000653094	0.00456077	0.000791199	0.00453703	0.000341607	0.294748
ko00720	Metabolism	Energy metabolism	Carbon fixation pathways in prokaryotes	0.00844917	0.00111774	0.00831948	0.00113392	0.00826783	0.000569217	0.371881
ko00730	Metabolism	Metabolism of cofactors and vitamins	Thiamine metabolism	0.00359092	0.000808488	0.00343322	0.000822175	0.00340044	0.000252224	0.818551
ko00740	Metabolism	Metabolism of cofactors and vitamins	Riboflavin metabolism	0.00211666	0.000479127	0.00193442	0.000421085	0.00212414	0.000342388	0.169145
ko00750	Metabolism	Metabolism of cofactors and vitamins	Vitamin B6 metabolism	0.0018025	0.000578617	0.00151833	0.000686374	0.00149967	0.000412251	0.0615094
ko00760	Metabolism	Metabolism of cofactors and vitamins	Nicotinate and nicotinamide metabolism	0.00473588	0.000931127	0.00427869	0.000742708	0.00435132	0.000420528	0.238042
ko00770	Metabolism	Metabolism of cofactors and vitamins	Pantothenate and CoA biosynthesis	0.00415143	0.000976164	0.00382108	0.000842062	0.00401967	0.000415608	0.265794
ko00780	Metabolism	Metabolism of cofactors and vitamins	Biotin metabolism	0.00214048	0.000432431	0.00254822	0.000784035	0.00250657	0.000345521	0.00594216
ko00785	Metabolism	Metabolism of cofactors and vitamins	Lipoic acid metabolism	0.000220054	0.000136173	0.000214255	0.000186069	0.000224004	7.61947e-05	0.14574
ko00790	Metabolism	Metabolism of cofactors and vitamins	Folate biosynthesis	0.00266346	0.000534393	0.00264397	0.000991188	0.00248217	0.000255507	0.592754
ko00791	Metabolism	Xenobiotics biodegradation and metabolism	Atrazine degradation	6.65323e-05	4.74597e-05	9.08577e-05	4.85024e-05	7.80735e-05	3.92053e-05	0.0873539
ko00830	Metabolism	Metabolism of cofactors and vitamins	Retinol metabolism	0.000285391	0.000106904	0.000260783	0.000178478	0.000327445	0.000113908	0.028046
ko00860	Metabolism	Metabolism of cofactors and vitamins	Porphyrin and chlorophyll metabolism	0.00762942	0.00147975	0.00793565	0.00149693	0.00730062	0.000532513	0.19965
ko00900	Metabolism	Metabolism of terpenoids and polyketides	Terpenoid backbone biosynthesis	0.00389111	0.00112838	0.00333597	0.000629382	0.00321561	0.000515562	0.0428952
ko00901	Metabolism	Biosynthesis of other secondary metabolites	Indole alkaloid biosynthesis	5.4936e-05	3.58346e-05	5.98686e-05	3.00617e-05	7.0688e-05	3.5626e-05	0.219828
ko00902	Metabolism	Metabolism of terpenoids and polyketides	Monoterpenoid biosynthesis	5.57023e-05	3.25574e-05	5.5389e-05	2.77049e-05	6.8947e-05	2.7072e-05	0.145211
ko00903	Metabolism	Metabolism of terpenoids and polyketides	Limonene and pinene degradation	0.000261632	0.000323595	0.000226864	9.9269e-05	0.000523903	0.000496863	9.1408e-05
ko00904	Metabolism	Metabolism of terpenoids and polyketides	Diterpenoid biosynthesis	0.000112742	4.77846e-05	0.000104527	5.17933e-05	0.000115328	5.03777e-05	0.464401
ko00905	Metabolism	Metabolism of terpenoids and polyketides	Brassinosteroid biosynthesis	3.16459e-05	7.0598e-05	3.07082e-05	6.80637e-05	2.18481e-05	1.98612e-05	0.701567
ko00906	Metabolism	Metabolism of terpenoids and polyketides	Carotenoid biosynthesis	0.00037431	0.000152898	0.000314161	0.000179529	0.000347512	7.24798e-05	0.0414557
ko00908	Metabolism	Metabolism of terpenoids and polyketides	Zeatin biosynthesis	0.000402175	0.000312669	0.000490475	0.000722346	0.000370756	0.000169079	0.843243
ko00909	Metabolism	Metabolism of terpenoids and polyketides	Sesquiterpenoid and triterpenoid biosynthesis	0.000201548	9.16061e-05	0.000252762	0.000102282	0.000270205	6.20818e-05	0.0146343
ko00910	Metabolism	Energy metabolism	Nitrogen metabolism	0.00328772	0.000618017	0.00346558	0.000958245	0.0033593	0.000287821	0.791247
ko00920	Metabolism	Energy metabolism	Sulfur metabolism	0.00478481	0.00107781	0.00420279	0.000709536	0.00437081	0.000419193	0.0222798
ko00930	Metabolism	Xenobiotics biodegradation and metabolism	Caprolactam degradation	0.000296001	0.000320891	0.00018872	8.45491e-05	0.000454861	0.000494499	0.00156141
ko00940	Metabolism	Biosynthesis of other secondary metabolites	Phenylpropanoid biosynthesis	0.00113937	0.000285154	0.00113798	0.00037323	0.00125794	0.000175666	0.0249384
ko00941	Metabolism	Biosynthesis of other secondary metabolites	Flavonoid biosynthesis	0.00021212	7.36603e-05	0.00024566	8.0232e-05	0.00028101	0.00013558	0.170186
ko00942	Metabolism	Biosynthesis of other secondary metabolites	Anthocyanin biosynthesis	2.95924e-05	2.70772e-05	2.36611e-05	1.50802e-05	3.41883e-05	2.45908e-05	0.268354
ko00943	Metabolism	Biosynthesis of other secondary metabolites	Isoflavonoid biosynthesis	6.33857e-05	5.50702e-05	4.7598e-05	4.28017e-05	5.92612e-05	4.86613e-05	0.361751
ko00944	Metabolism	Biosynthesis of other secondary metabolites	Flavone and flavonol biosynthesis	0.000140595	7.74324e-05	0.000123926	4.59795e-05	0.00017239	6.33027e-05	0.0092663
ko00945	Metabolism	Biosynthesis of other secondary metabolites	Stilbenoid, diarylheptanoid and gingerol biosynthesis	0.000177669	5.95204e-05	0.0001987	6.1644e-05	0.000205716	0.000107286	0.458198
ko00950	Metabolism	Biosynthesis of other secondary metabolites	Isoquinoline alkaloid biosynthesis	0.000561889	0.000314174	0.000577386	0.000210241	0.000606917	0.000101213	0.0570106
ko00960	Metabolism	Biosynthesis of other secondary metabolites	Tropane, piperidine and pyridine alkaloid biosynthesis	0.000770275	0.000308446	0.000934564	0.000488037	0.000929861	0.000182323	0.00499372
ko00965	Metabolism	Biosynthesis of other secondary metabolites	Betalain biosynthesis	5.34957e-05	2.91936e-05	7.71263e-05	4.51413e-05	8.56948e-05	4.40702e-05	0.0367481
ko00966	Metabolism	Biosynthesis of other secondary metabolites	Glucosinolate biosynthesis	2.56147e-05	1.7621e-05	2.94175e-05	2.04714e-05	4.74656e-05	2.23735e-05	0.000420267
ko00970	Genetic Information Processing	Translation	Aminoacyl-tRNA biosynthesis	0.0096854	0.00122674	0.0101161	0.0025311	0.00943522	0.000696201	0.458198
ko00980	Metabolism	Xenobiotics biodegradation and metabolism	Metabolism of xenobiotics by cytochrome P450	0.000427564	0.000190593	0.000388318	0.000219918	0.000467671	0.000415025	0.454319
ko00981	Metabolism	Metabolism of terpenoids and polyketides	Insect hormone biosynthesis	3.46442e-05	2.63449e-05	4.5891e-05	3.23134e-05	0.000102049	0.00013119	1.03425e-05
ko00982	Metabolism	Xenobiotics biodegradation and metabolism	Drug metabolism - cytochrome P450	0.00024877	0.000125059	0.000254841	0.000185411	0.000205158	6.65506e-05	0.546824
ko00983	Metabolism	Xenobiotics biodegradation and metabolism	Drug metabolism - other enzymes	0.00255719	0.000566674	0.0026648	0.00107445	0.00230861	0.000260838	0.239331
ko00984	Metabolism	Xenobiotics biodegradation and metabolism	Steroid degradation	0.000189626	8.6876e-05	0.000192492	0.000117301	0.000224901	6.40892e-05	0.0922723
ko01040	Metabolism	Lipid metabolism	Biosynthesis of unsaturated fatty acids	0.00196373	0.000452844	0.00224256	0.000586442	0.00213365	0.00034343	0.502228
ko01051	Metabolism	Metabolism of terpenoids and polyketides	Biosynthesis of ansamycins	0.000999834	0.000609291	0.000989303	0.000500237	0.000865311	0.000119235	0.847256
ko01052	Metabolism	Metabolism of terpenoids and polyketides	Type I polyketide structures	0.000339336	0.000193376	0.000360592	0.000154011	0.000326777	8.28451e-05	0.793397
ko01053	Metabolism	Metabolism of terpenoids and polyketides	Biosynthesis of siderophore group nonribosomal peptides	0.000268953	8.54934e-05	0.000294921	0.000147391	0.000285426	0.000121677	0.788
ko01054	Metabolism	Metabolism of terpenoids and polyketides	Nonribosomal peptide structures	0.000289201	0.000429887	0.000240379	0.000101594	0.000250851	9.01297e-05	0.302962
ko01055	Metabolism	Metabolism of terpenoids and polyketides	Biosynthesis of vancomycin group antibiotics	0.000521827	0.000142287	0.000621588	0.000329248	0.000612145	0.000101382	0.0276685
ko01056	Metabolism	Metabolism of terpenoids and polyketides	Biosynthesis of type II polyketide backbone	2.0763e-05	2.81045e-05	3.58662e-05	6.52313e-05	2.63688e-05	1.60299e-05	0.109235
ko01057	Metabolism	Metabolism of terpenoids and polyketides	Biosynthesis of type II polyketide products	0.000510577	0.000192473	0.000998979	0.00184301	0.000562482	0.000130088	0.0763545
ko01058	Metabolism	Biosynthesis of other secondary metabolites	Acridone alkaloid biosynthesis	2.32412e-06	5.0637e-06	1.93452e-06	1.95539e-06	6.05855e-06	1.06803e-05	0.0428952
ko01100	Metabolism	Global and overview maps	Metabolic pathways	0.155383	0.00383409	0.155517	0.0044341	0.15465	0.00228991	0.743854
ko01110	Metabolism	Global and overview maps	Biosynthesis of secondary metabolites	0.0639504	0.00297194	0.0632907	0.00317232	0.0620161	0.00205652	0.0540605
ko01120	Metabolism	Global and overview maps	Microbial metabolism in diverse environments	0.043866	0.00225527	0.0418537	0.00286547	0.0423564	0.00138461	0.0101127
ko01130	Metabolism	Global and overview maps	Biosynthesis of antibiotics	0.0438131	0.00219635	0.0446929	0.00346727	0.0434222	0.00176908	0.581506
ko01200	Metabolism	Global and overview maps	Carbon metabolism	0.0243188	0.00125026	0.0240988	0.00136121	0.0238194	0.000902185	0.43053
ko01210	Metabolism	Global and overview maps	2-Oxocarboxylic acid metabolism	0.00656651	0.000777458	0.0062009	0.000871675	0.00640339	0.000481013	0.219828
ko01212	Metabolism	Global and overview maps	Fatty acid metabolism	0.00377907	0.000691185	0.00443886	0.00179221	0.00421427	0.000598897	0.0428952
ko01220	Metabolism	Global and overview maps	Degradation of aromatic compounds	0.00281733	0.0005474	0.00265169	0.000495498	0.00294356	0.0006227	0.202184
ko01230	Metabolism	Global and overview maps	Biosynthesis of amino acids	0.0311872	0.00193775	0.0316393	0.00305375	0.030509	0.0015445	0.19345
ko01501	Human Diseases	Drug resistance	beta-Lactam resistance	0.0049007	0.000733644	0.00509926	0.000904836	0.00512784	0.000392097	0.488217
ko01502	Human Diseases	Drug resistance	Vancomycin resistance	0.00413034	0.000935858	0.00368306	0.000582113	0.00355566	0.000305898	0.00942786
ko01503	Human Diseases	Drug resistance	Cationic antimicrobial peptide (CAMP) resistance	0.00348573	0.000750108	0.00324881	0.000407186	0.00371935	0.00036426	0.00133617
ko02010	Environmental Information Processing	Membrane transport	ABC transporters	0.0330486	0.00237293	0.0317744	0.00197636	0.0317286	0.00150107	0.066505
ko02020	Environmental Information Processing	Signal transduction	Two-component system	0.0343995	0.00250944	0.0343515	0.00445801	0.0342723	0.00167264	0.933851
ko02030	Cellular Processes	Cell motility	Bacterial chemotaxis	0.00226351	0.000741612	0.00238029	0.000692239	0.0024694	0.000525316	0.105147
ko02040	Cellular Processes	Cell motility	Flagellar assembly	0.00262553	0.000747098	0.00295215	0.00136626	0.00273364	0.000413788	0.446964
ko02060	Environmental Information Processing	Membrane transport	Phosphotransferase system (PTS)	0.00421452	0.00102517	0.00405341	0.000896011	0.0039926	0.000694059	0.631778
ko03008	Genetic Information Processing	Translation	Ribosome biogenesis in eukaryotes	0.000699241	0.00025293	0.000581251	0.00012869	0.000733509	0.000249809	0.0383156
ko03010	Genetic Information Processing	Translation	Ribosome	0.0122835	0.00262388	0.0116632	0.0029811	0.0117448	0.000857664	0.378846
ko03013	Genetic Information Processing	Translation	RNA transport	0.00169023	0.000474609	0.0014618	0.000402503	0.0015019	0.000236513	0.155836
ko03015	Genetic Information Processing	Translation	mRNA surveillance pathway	0.000279136	8.94363e-05	0.000360808	0.000241927	0.000294503	8.90382e-05	0.380367
ko03018	Genetic Information Processing	Folding, sorting and degradation	RNA degradation	0.00505486	0.000707056	0.00525191	0.00368999	0.00470142	0.000396738	0.133002
ko03020	Genetic Information Processing	Transcription	RNA polymerase	0.00275139	0.000589834	0.00292874	0.000589494	0.00268828	0.000378429	0.29962
ko03022	Genetic Information Processing	Transcription	Basal transcription factors	0.000328989	7.32078e-05	0.000337555	9.7446e-05	0.000326136	7.26661e-05	0.705638
ko03030	Genetic Information Processing	Replication and repair	DNA replication	0.00682341	0.00104295	0.00724972	0.00121431	0.00750841	0.000552203	0.028046
ko03040	Genetic Information Processing	Transcription	Spliceosome	0.000595341	0.000304796	0.000668583	0.000584688	0.00068503	0.000489546	0.14259
ko03050	Genetic Information Processing	Folding, sorting and degradation	Proteasome	0.000194225	8.24722e-05	0.000151696	4.97472e-05	0.000162656	4.6336e-05	0.25409
ko03060	Genetic Information Processing	Folding, sorting and degradation	Protein export	0.00454982	0.000863377	0.00464928	0.000881254	0.00465647	0.000554162	0.818551
ko03070	Environmental Information Processing	Membrane transport	Bacterial secretion system	0.00731954	0.000794087	0.00751751	0.00127435	0.00765982	0.000574363	0.159494
ko03320	Organismal Systems	Endocrine system	PPAR signaling pathway	0.00102301	0.00033418	0.0010587	0.000398555	0.00106832	0.000157984	0.270392
ko03410	Genetic Information Processing	Replication and repair	Base excision repair	0.003278	0.000636587	0.00316484	0.000595261	0.00341878	0.000342937	0.159494
ko03420	Genetic Information Processing	Replication and repair	Nucleotide excision repair	0.00452161	0.000795008	0.00422953	0.000711284	0.00416023	0.000358774	0.132647
ko03430	Genetic Information Processing	Replication and repair	Mismatch repair	0.00795622	0.000892072	0.00775984	0.000974587	0.0080364	0.000517054	0.483601
ko03440	Genetic Information Processing	Replication and repair	Homologous recombination	0.00783502	0.00094453	0.00824797	0.000969505	0.00840974	0.000581006	0.028046
ko03450	Genetic Information Processing	Replication and repair	Non-homologous end-joining	0.000142462	3.55531e-05	0.00016916	8.90505e-05	0.000152241	4.83658e-05	0.756173
ko03460	Genetic Information Processing	Replication and repair	Fanconi anemia pathway	0.000322668	0.000186963	0.000361697	0.000160011	0.000350636	7.87591e-05	0.0749694
ko04010	Environmental Information Processing	Signal transduction	MAPK signaling pathway	0.000584931	0.000217166	0.000597551	0.000233309	0.000602934	0.000142249	0.754983
ko04011	Environmental Information Processing	Signal transduction	MAPK signaling pathway - yeast	0.000831866	0.000428025	0.000736748	0.000299306	0.000648371	0.000146837	0.279019
ko04012	Environmental Information Processing	Signal transduction	ErbB signaling pathway	0.000246493	0.000119687	0.000222759	0.0001117	0.000258242	7.40145e-05	0.0420487
ko04013	Environmental Information Processing	Signal transduction	MAPK signaling pathway - fly	3.05223e-05	3.91397e-05	7.94571e-05	0.000211524	2.89913e-05	1.68349e-05	0.275492
ko04014	Environmental Information Processing	Signal transduction	Ras signaling pathway	0.00055992	0.000148515	0.000559292	0.000156652	0.000620765	0.000129002	0.115498
ko04015	Environmental Information Processing	Signal transduction	Rap1 signaling pathway	0.000637207	0.000173908	0.000602924	0.000206191	0.000714175	0.000505081	0.369028
ko04020	Environmental Information Processing	Signal transduction	Calcium signaling pathway	0.00072856	0.000268634	0.000932261	0.000995557	0.000771425	0.000167603	0.225624
ko04022	Environmental Information Processing	Signal transduction	cGMP-PKG signaling pathway	0.000599446	0.000242955	0.000552537	0.000187762	0.000651395	0.00010017	0.00841038
ko04024	Environmental Information Processing	Signal transduction	cAMP signaling pathway	0.000833901	0.00024446	0.000797882	0.00026329	0.000970961	0.000178708	0.00292024
ko04060	Environmental Information Processing	Signaling molecules and interaction	Cytokine-cytokine receptor interaction	0.00116057	0.000313955	0.00105641	0.000267484	0.00102204	0.000159624	0.19076
ko04062	Organismal Systems	Immune system	Chemokine signaling pathway	0.000513689	0.000128148	0.000524655	0.00020564	0.000510957	0.000120206	0.911125
ko04064	Environmental Information Processing	Signal transduction	NF-kappa B signaling pathway	0.000430099	0.000143655	0.000486509	0.000295003	0.000423483	7.65729e-05	0.854358
ko04066	Environmental Information Processing	Signal transduction	HIF-1 signaling pathway	0.000921252	0.000210671	0.00106505	0.00028448	0.00116645	0.000176354	0.00016745
ko04068	Environmental Information Processing	Signal transduction	FoxO signaling pathway	0.000696392	0.000306064	0.000616112	0.000195606	0.0007002	0.000130267	0.131111
ko04070	Environmental Information Processing	Signal transduction	Phosphatidylinositol signaling system	0.000564694	0.000148647	0.000532846	0.000167591	0.000633656	0.000188534	0.109235
ko04071	Environmental Information Processing	Signal transduction	Sphingolipid signaling pathway	0.000269058	9.7965e-05	0.000345399	0.000245706	0.000361322	9.68729e-05	0.00499372
ko04072	Environmental Information Processing	Signal transduction	Phospholipase D signaling pathway	0.000402641	0.000189096	0.00037662	0.000202107	0.000456161	0.000502411	0.357283
ko04075	Environmental Information Processing	Signal transduction	Plant hormone signal transduction	0.000276221	0.000242709	0.000264699	0.000127716	0.000236934	8.62819e-05	0.924424
ko04080	Environmental Information Processing	Signaling molecules and interaction	Neuroactive ligand-receptor interaction	0.00156453	0.000353473	0.00173582	0.00107014	0.00179739	0.000680158	0.0367481
ko04110	Cellular Processes	Cell growth and death	Cell cycle	0.000594811	0.000335464	0.000551126	0.000223622	0.000466141	0.000188849	0.0383156
ko04111	Cellular Processes	Cell growth and death	Cell cycle - yeast	0.000703423	0.000248834	0.000843194	0.000357861	0.000787231	0.000176991	0.0545538
ko04112	Cellular Processes	Cell growth and death	Cell cycle - Caulobacter	0.00563853	0.00108656	0.00547259	0.000981053	0.00557062	0.000434467	0.34723
ko04113	Cellular Processes	Cell growth and death	Meiosis - yeast	0.000521955	0.000152603	0.000657819	0.000444697	0.000629785	0.000185195	0.0779959
ko04114	Cellular Processes	Cell growth and death	Oocyte meiosis	0.00051855	0.000338827	0.000441799	0.000243447	0.000405003	8.68415e-05	0.31074
ko04115	Cellular Processes	Cell growth and death	p53 signaling pathway	0.000300784	9.72209e-05	0.000319821	0.000138047	0.000321486	7.74161e-05	0.586281
ko04120	Genetic Information Processing	Folding, sorting and degradation	Ubiquitin mediated proteolysis	0.000643867	0.000316874	0.000761499	0.000442854	0.000796613	0.000205425	0.00499372
ko04122	Genetic Information Processing	Folding, sorting and degradation	Sulfur relay system	0.00264469	0.000537317	0.00262449	0.000634081	0.00249764	0.000344425	0.48265
ko04130	Genetic Information Processing	Folding, sorting and degradation	SNARE interactions in vesicular transport	0.000446479	0.000272407	0.000405097	0.000151964	0.000354947	7.93899e-05	0.23108
ko04140	Cellular Processes	Transport and catabolism	Regulation of autophagy	0.000146764	8.83229e-05	0.000214351	0.000166614	0.000225889	6.66583e-05	0.00068556
ko04141	Genetic Information Processing	Folding, sorting and degradation	Protein processing in endoplasmic reticulum	0.00156563	0.000352591	0.00177141	0.000553884	0.00181032	0.000216006	0.0232324
ko04142	Cellular Processes	Transport and catabolism	Lysosome	0.00244863	0.000965411	0.00211944	0.000611396	0.0022835	0.000224953	0.00594216
ko04144	Cellular Processes	Transport and catabolism	Endocytosis	0.000857482	0.000212101	0.000904983	0.000380741	0.000832371	0.000129775	0.876702
ko04145	Cellular Processes	Transport and catabolism	Phagosome	0.000791805	0.000335031	0.000968783	0.000761063	0.000830099	0.000177354	0.595635
ko04146	Cellular Processes	Transport and catabolism	Peroxisome	0.00129314	0.000312117	0.00123913	0.000272406	0.00143914	0.000136388	0.0044719
ko04150	Environmental Information Processing	Signal transduction	mTOR signaling pathway	0.000136821	0.000212933	0.000109711	9.81194e-05	0.000105384	5.63793e-05	0.818551
ko04151	Environmental Information Processing	Signal transduction	PI3K-Akt signaling pathway	0.00228275	0.000647298	0.0027407	0.0008579	0.00286365	0.00120657	0.0022655
ko04152	Environmental Information Processing	Signal transduction	AMPK signaling pathway	0.000710065	0.000462787	0.000617191	0.000219493	0.000661464	0.000142087	0.3152
ko04210	Cellular Processes	Cell growth and death	Apoptosis	0.000333229	9.36781e-05	0.000423507	0.000218248	0.000396352	0.00012586	0.0592438
ko04260	Organismal Systems	Circulatory system	Cardiac muscle contraction	0.00037741	0.000109884	0.00047904	0.000297498	0.000459311	0.00015319	0.210704
ko04261	Organismal Systems	Circulatory system	Adrenergic signaling in cardiomyocytes	0.000490796	0.000141375	0.000613364	0.000275698	0.000633002	0.000141143	0.0115023
ko04270	Organismal Systems	Circulatory system	Vascular smooth muscle contraction	0.000387833	0.000133148	0.000374787	0.000210187	0.000370925	8.73061e-05	0.41113
ko04310	Environmental Information Processing	Signal transduction	Wnt signaling pathway	0.000298848	0.00010371	0.00028881	0.000213476	0.000337421	6.68862e-05	0.00594216
ko04320	Organismal Systems	Development	Dorso-ventral axis formation	0.000102888	8.58921e-05	0.00013505	0.000212706	0.000115593	4.83476e-05	0.0335103
ko04330	Environmental Information Processing	Signal transduction	Notch signaling pathway	0.000123292	4.99447e-05	0.000156697	0.000214854	0.00014373	6.58276e-05	0.522924
ko04340	Environmental Information Processing	Signal transduction	Hedgehog signaling pathway	0.000138621	5.64736e-05	0.000123836	5.08441e-05	0.000114147	6.30224e-05	0.0954692
ko04350	Environmental Information Processing	Signal transduction	TGF-beta signaling pathway	0.000225935	0.000149448	0.000184973	8.59123e-05	0.000189407	6.02103e-05	0.595635
ko04360	Organismal Systems	Development	Axon guidance	0.000276037	7.96988e-05	0.000429728	0.000633827	0.000335156	0.000109287	0.0483969
ko04370	Environmental Information Processing	Signal transduction	VEGF signaling pathway	7.36753e-05	4.66805e-05	8.70405e-05	6.48181e-05	0.000116576	4.76367e-05	0.0020882
ko04380	Organismal Systems	Development	Osteoclast differentiation	0.000355229	8.3468e-05	0.000344601	0.000108464	0.000436864	8.08737e-05	0.00153054
ko04390	Environmental Information Processing	Signal transduction	Hippo signaling pathway	0.000342114	0.000227272	0.000262749	0.000112521	0.000293219	7.20929e-05	0.15265
ko04391	Environmental Information Processing	Signal transduction	Hippo signaling pathway - fly	0.000264804	0.00022108	0.00020889	8.86835e-05	0.000257507	7.96326e-05	0.0383255
ko04510	Cellular Processes	Cellular community	Focal adhesion	0.00142337	0.000939751	0.00159105	0.000607676	0.00176293	0.00073716	0.00068556
ko04512	Environmental Information Processing	Signaling molecules and interaction	ECM-receptor interaction	0.00124999	0.000664644	0.00156772	0.000700887	0.00156837	0.000754755	0.00594216
ko04514	Environmental Information Processing	Signaling molecules and interaction	Cell adhesion molecules (CAMs)	0.000786728	0.000302909	0.000899016	0.000734595	0.000757673	0.000121301	0.818551
ko04520	Cellular Processes	Cellular community	Adherens junction	0.000360385	0.000445588	0.000252991	0.000129896	0.000244475	6.54068e-05	0.705638
ko04530	Cellular Processes	Cellular community	Tight junction	0.000383018	0.000221847	0.000300636	0.000138583	0.000332354	7.38276e-05	0.109288
ko04540	Cellular Processes	Cellular community	Gap junction	0.000294466	0.000137528	0.000272257	0.000222239	0.000234967	6.95268e-05	0.0983761
ko04550	Cellular Processes	Cellular community	Signaling pathways regulating pluripotency of stem cells	0.000374796	7.45401e-05	0.00041172	0.000456664	0.000426558	9.77393e-05	0.00672952
ko04610	Organismal Systems	Immune system	Complement and coagulation cascades	0.000194135	0.000130992	0.000205403	0.000130475	0.000221157	6.65117e-05	0.067228
ko04611	Organismal Systems	Immune system	Platelet activation	0.000682483	0.000666896	0.000491669	0.000204782	0.000528392	0.000122908	0.118424
ko04612	Organismal Systems	Immune system	Antigen processing and presentation	0.000501043	0.000161335	0.000565618	0.000289671	0.000596502	0.000124321	0.0367481
ko04614	Organismal Systems	Endocrine system	Renin-angiotensin system	0.000113277	5.5484e-05	0.000136392	0.000174449	8.81133e-05	3.93996e-05	0.112992
ko04620	Organismal Systems	Immune system	Toll-like receptor signaling pathway	0.000317486	0.000120274	0.000346159	0.000159487	0.000419958	0.000135739	0.0411434
ko04621	Organismal Systems	Immune system	NOD-like receptor signaling pathway	0.000549718	0.000143401	0.000675978	0.000326137	0.000708212	0.000165567	0.00942786
ko04622	Organismal Systems	Immune system	RIG-I-like receptor signaling pathway	0.000122025	6.17326e-05	0.000155039	7.07007e-05	0.000195615	6.9348e-05	0.00249533
ko04623	Organismal Systems	Immune system	Cytosolic DNA-sensing pathway	0.000165094	8.72454e-05	0.000230775	0.000106561	0.000271135	9.13852e-05	0.000487954
ko04626	Organismal Systems	Environmental adaptation	Plant-pathogen interaction	0.0016769	0.000416258	0.00176646	0.000358029	0.00193549	0.000246179	0.0139542
ko04630	Environmental Information Processing	Signal transduction	Jak-STAT signaling pathway	0.000586577	0.000153421	0.000593093	0.000194933	0.000621281	9.45011e-05	0.42158
ko04640	Organismal Systems	Immune system	Hematopoietic cell lineage	0.00046822	0.0001848	0.000535408	0.000295426	0.000451684	0.000105992	0.816908
ko04650	Organismal Systems	Immune system	Natural killer cell mediated cytotoxicity	0.000311025	9.81086e-05	0.000322252	0.000227747	0.000314254	0.000126445	0.505532
ko04660	Organismal Systems	Immune system	T cell receptor signaling pathway	0.000341563	0.000166906	0.000365283	0.000257759	0.000389503	6.99373e-05	0.0129049
ko04662	Organismal Systems	Immune system	B cell receptor signaling pathway	0.000151844	5.14657e-05	0.000217537	0.000246025	0.000223956	7.80433e-05	0.00118021
ko04664	Organismal Systems	Immune system	Fc epsilon RI signaling pathway	0.000110152	5.6342e-05	9.34543e-05	5.11735e-05	0.000132636	3.86831e-05	0.00556077
ko04666	Organismal Systems	Immune system	Fc gamma R-mediated phagocytosis	0.000272386	0.00015147	0.000264371	0.000261223	0.000247614	8.91867e-05	0.595635
ko04668	Environmental Information Processing	Signal transduction	TNF signaling pathway	0.000296527	0.000219368	0.000314834	0.000115752	0.000391957	9.70037e-05	0.0004925
ko04670	Organismal Systems	Immune system	Leukocyte transendothelial migration	0.000330052	8.73624e-05	0.000290411	9.58821e-05	0.000390615	0.00010705	0.003152
ko04672	Organismal Systems	Immune system	Intestinal immune network for IgA production	0.000214041	9.78452e-05	0.000232673	0.00014635	0.000240173	6.19713e-05	0.111557
ko04710	Organismal Systems	Environmental adaptation	Circadian rhythm	4.68151e-05	5.47357e-05	3.97774e-05	2.68111e-05	5.07212e-05	3.52431e-05	0.409866
ko04711	Organismal Systems	Environmental adaptation	Circadian rhythm - fly	2.07938e-05	3.20925e-05	7.38217e-05	0.000299535	2.00329e-05	2.02755e-05	0.378899
ko04712	Organismal Systems	Environmental adaptation	Circadian rhythm - plant	4.92003e-05	2.2661e-05	6.36275e-05	3.89746e-05	8.29795e-05	4.06504e-05	0.00762506
ko04713	Organismal Systems	Environmental adaptation	Circadian entrainment	0.000334327	0.000199732	0.000287498	0.000169621	0.000313868	0.000109675	0.171762
ko04720	Organismal Systems	Nervous system	Long-term potentiation	0.000155593	5.9813e-05	0.000117955	7.77104e-05	0.00011838	4.10645e-05	0.0115073
ko04721	Organismal Systems	Nervous system	Synaptic vesicle cycle	0.000230167	8.38867e-05	0.000263352	0.000144179	0.000303437	0.000105758	0.0367481
ko04722	Organismal Systems	Nervous system	Neurotrophin signaling pathway	0.000318276	0.000161573	0.000315604	0.000232893	0.000316349	7.34848e-05	0.142301
ko04723	Organismal Systems	Nervous system	Retrograde endocannabinoid signaling	0.000705845	0.000237043	0.000728043	0.000277746	0.000735592	0.000132366	0.238042
ko04724	Organismal Systems	Nervous system	Glutamatergic synapse	0.00106274	0.000646383	0.000933967	0.000287289	0.000897197	0.000150652	0.933851
ko04725	Organismal Systems	Nervous system	Cholinergic synapse	0.000328948	9.55094e-05	0.000376828	0.000213637	0.00034842	7.54621e-05	0.655153
ko04726	Organismal Systems	Nervous system	Serotonergic synapse	0.000477725	0.000192745	0.000421068	0.000209919	0.000447043	0.000210285	0.315779
ko04727	Organismal Systems	Nervous system	GABAergic synapse	0.00106233	0.000625752	0.000864078	0.000287354	0.000848085	0.000138149	0.389952
ko04728	Organismal Systems	Nervous system	Dopaminergic synapse	0.000354201	8.26755e-05	0.000379315	0.000189111	0.000388782	0.00010794	0.458198
ko04730	Organismal Systems	Nervous system	Long-term depression	0.000152919	0.000120878	0.000144728	0.00015251	0.000162708	7.10738e-05	0.0204688
ko04740	Organismal Systems	Sensory system	Olfactory transduction	0.000124577	5.15778e-05	0.0001026	4.18813e-05	0.000134847	4.13659e-05	0.0428952
ko04742	Organismal Systems	Sensory system	Taste transduction	8.15142e-05	6.62723e-05	0.000120491	0.000140502	0.000134574	4.49179e-05	0.000149063
ko04744	Organismal Systems	Sensory system	Phototransduction	5.56402e-05	4.5428e-05	6.66939e-05	3.71887e-05	9.39618e-05	3.50603e-05	0.000257282
ko04745	Organismal Systems	Sensory system	Phototransduction - fly	4.91246e-05	2.78816e-05	5.50132e-05	3.61621e-05	5.03244e-05	2.70362e-05	0.887786
ko04750	Organismal Systems	Sensory system	Inflammatory mediator regulation of TRP channels	0.000254843	8.7449e-05	0.000283073	0.000195552	0.000367434	0.000182088	0.012805
ko04810	Cellular Processes	Cell motility	Regulation of actin cytoskeleton	0.000660549	0.000498902	0.000516906	0.000204054	0.00056304	0.000118635	0.165369
ko04910	Organismal Systems	Endocrine system	Insulin signaling pathway	0.000833587	0.000364429	0.000907635	0.000375472	0.000853665	0.000111433	0.454319
ko04911	Organismal Systems	Endocrine system	Insulin secretion	0.000424082	0.000159541	0.000384662	0.000186391	0.000353052	9.79777e-05	0.28295
ko04912	Organismal Systems	Endocrine system	GnRH signaling pathway	0.000268113	0.000105133	0.000250903	0.000198307	0.00025237	6.26638e-05	0.0983761
ko04913	Organismal Systems	Endocrine system	Ovarian steroidogenesis	0.000304801	0.000123926	0.00032118	0.000203791	0.000445376	0.000274354	0.016159
ko04914	Organismal Systems	Endocrine system	Progesterone-mediated oocyte maturation	0.000654099	0.000281787	0.000634765	0.000291779	0.000628097	0.000116917	0.381772
ko04915	Organismal Systems	Endocrine system	Estrogen signaling pathway	0.000594707	0.000177634	0.000651386	0.000285257	0.000680803	0.000110707	0.0367733
ko04916	Organismal Systems	Endocrine system	Melanogenesis	0.000270401	8.29348e-05	0.000252551	0.000177159	0.000243127	5.20632e-05	0.0671465
ko04917	Organismal Systems	Endocrine system	Prolactin signaling pathway	0.000439339	0.000358925	0.000394637	0.000420192	0.000371536	9.6611e-05	0.402041
ko04918	Organismal Systems	Endocrine system	Thyroid hormone synthesis	0.000405689	0.000130225	0.00051848	0.000350749	0.000403315	9.58448e-05	0.656667
ko04919	Organismal Systems	Endocrine system	Thyroid hormone signaling pathway	0.000296682	0.000190738	0.000287877	0.000153784	0.000320909	0.000125696	0.238042
ko04920	Organismal Systems	Endocrine system	Adipocytokine signaling pathway	0.000599093	0.000306347	0.000544027	0.000187725	0.000644848	0.000132944	0.0361298
ko04921	Organismal Systems	Endocrine system	Oxytocin signaling pathway	0.000410254	0.000137671	0.000408574	0.000212617	0.000455163	0.000109063	0.0335103
ko04922	Organismal Systems	Endocrine system	Glucagon signaling pathway	0.00130799	0.000302329	0.00137039	0.000400468	0.00133787	0.000252696	0.818551
ko04923	Organismal Systems	Endocrine system	Regulation of lipolysis in adipocytes	0.000540992	0.000300741	0.000590984	0.000266676	0.000596473	0.000132311	0.0292804
ko04924	Organismal Systems	Endocrine system	Renin secretion	0.000223156	0.000119534	0.000167686	6.82551e-05	0.000178439	5.98046e-05	0.159494
ko04925	Organismal Systems	Endocrine system	Aldosterone synthesis and secretion	0.000320494	0.000188355	0.000295224	0.000159734	0.000315124	8.74491e-05	0.227051
ko04930	Human Diseases	Endocrine and metabolic diseases	Type II diabetes mellitus	0.000461796	0.000234519	0.00048503	0.000216006	0.000522671	0.000119818	0.0803973
ko04931	Human Diseases	Endocrine and metabolic diseases	Insulin resistance	0.00171605	0.000535804	0.00182808	0.000424967	0.00185904	0.000240299	0.165369
ko04932	Human Diseases	Endocrine and metabolic diseases	Non-alcoholic fatty liver disease (NAFLD)	0.000624048	0.00020608	0.000714609	0.000277618	0.000723425	0.000209423	0.258464
ko04940	Human Diseases	Endocrine and metabolic diseases	Type I diabetes mellitus	0.000668065	0.000292395	0.000574513	0.000286518	0.000506531	0.000114239	0.149242
ko04950	Human Diseases	Endocrine and metabolic diseases	Maturity onset diabetes of the young	6.38756e-05	5.72177e-05	6.11368e-05	9.06748e-05	3.93222e-05	1.99789e-05	0.165292
ko04960	Organismal Systems	Excretory system	Aldosterone-regulated sodium reabsorption	8.05874e-05	4.80319e-05	8.10992e-05	6.30483e-05	0.000116133	4.49367e-05	0.00140691
ko04961	Organismal Systems	Excretory system	Endocrine and other factor-regulated calcium reabsorption	9.54633e-05	7.61223e-05	0.000101133	6.9239e-05	0.000109541	5.48315e-05	0.361865
ko04962	Organismal Systems	Excretory system	Vasopressin-regulated water reabsorption	0.000238507	0.000112022	0.000215654	0.000128672	0.000200887	7.45705e-05	0.380367
ko04964	Organismal Systems	Excretory system	Proximal tubule bicarbonate reclamation	0.000166553	0.000129559	0.000172332	6.58236e-05	0.000214275	7.45584e-05	0.0146343
ko04966	Organismal Systems	Excretory system	Collecting duct acid secretion	8.06697e-05	5.3065e-05	0.000103064	9.28241e-05	0.000142674	7.02059e-05	0.00168857
ko04970	Organismal Systems	Digestive system	Salivary secretion	0.000342636	0.00017041	0.000337076	0.000166491	0.000332336	9.33341e-05	0.759544
ko04971	Organismal Systems	Digestive system	Gastric acid secretion	0.00032225	0.000104395	0.000296597	0.000186906	0.000282016	9.41629e-05	0.17793
ko04972	Organismal Systems	Digestive system	Pancreatic secretion	0.000379834	0.000120944	0.000343309	0.000174029	0.000349692	0.000120301	0.313442
ko04973	Organismal Systems	Digestive system	Carbohydrate digestion and absorption	0.000199659	5.94611e-05	0.00021825	0.000116157	0.000209631	5.66063e-05	0.740276
ko04974	Organismal Systems	Digestive system	Protein digestion and absorption	0.00113954	0.00099809	0.000867075	0.000257032	0.000878225	0.000152385	0.491585
ko04975	Organismal Systems	Digestive system	Fat digestion and absorption	0.000315285	0.000140354	0.000328993	0.000397292	0.000241692	7.89757e-05	0.0570106
ko04976	Organismal Systems	Digestive system	Bile secretion	0.000370403	0.000132001	0.000412254	0.000281529	0.000433994	0.000107519	0.109807
ko04977	Organismal Systems	Digestive system	Vitamin digestion and absorption	0.000307639	0.000324395	0.000286127	0.000368398	0.000272806	0.000102356	0.258464
ko04978	Organismal Systems	Digestive system	Mineral absorption	0.000279726	0.000143525	0.00036141	0.000347455	0.000294362	6.58351e-05	0.200487
ko05010	Human Diseases	Neurodegenerative diseases	Alzheimer's disease	0.00136009	0.000294271	0.00149736	0.000432679	0.00139722	0.000212819	0.705638
ko05012	Human Diseases	Neurodegenerative diseases	Parkinson's disease	0.000976789	0.000312945	0.00102787	0.000307946	0.000957789	0.000162349	0.818551
ko05014	Human Diseases	Neurodegenerative diseases	Amyotrophic lateral sclerosis (ALS)	0.000363467	0.000130454	0.00033448	0.000115461	0.000289554	7.69794e-05	0.159494
ko05016	Human Diseases	Neurodegenerative diseases	Huntington's disease	0.00131218	0.000345567	0.00124347	0.000349023	0.00120421	0.000214888	0.345287
ko05020	Human Diseases	Neurodegenerative diseases	Prion diseases	0.000294042	0.000100044	0.000323003	0.000148402	0.000496343	0.000158374	5.48973e-05
ko05030	Human Diseases	Substance dependence	Cocaine addiction	0.000152494	4.2361e-05	0.000140255	5.38749e-05	0.000144926	4.88889e-05	0.592754
ko05031	Human Diseases	Substance dependence	Amphetamine addiction	0.000193874	5.96986e-05	0.000188342	9.13955e-05	0.000180711	5.18024e-05	0.694566
ko05032	Human Diseases	Substance dependence	Morphine addiction	0.0002705	8.90812e-05	0.000301018	0.000217953	0.000315509	6.33291e-05	0.0146343
ko05033	Human Diseases	Substance dependence	Nicotine addiction	0.000105134	5.56014e-05	0.000113614	0.000137666	0.000124355	3.78835e-05	0.0139542
ko05034	Human Diseases	Substance dependence	Alcoholism	0.000276226	7.18009e-05	0.000303105	0.000145172	0.000292239	8.14153e-05	0.830027
ko05100	Human Diseases	Infectious diseases: Bacterial	Bacterial invasion of epithelial cells	0.0012408	0.00024369	0.00121565	0.000333899	0.00123775	0.000249064	0.91457
ko05110	Human Diseases	Infectious diseases: Bacterial	Vibrio cholerae infection	0.000511356	0.000223461	0.000444175	0.000127227	0.000558337	0.000161655	0.0361298
ko05111	Human Diseases	Infectious diseases: Bacterial	Vibrio cholerae pathogenic cycle	0.00152883	0.00045729	0.00139845	0.000454749	0.00156784	0.000306334	0.0574948
ko05120	Human Diseases	Infectious diseases: Bacterial	Epithelial cell signaling in Helicobacter pylori infection	0.001149	0.000375155	0.00126409	0.000861062	0.00112185	0.000163384	0.838164
ko05130	Human Diseases	Infectious diseases: Bacterial	Pathogenic Escherichia coli infection	0.000414337	0.000286418	0.00036475	0.000194558	0.000313293	9.48789e-05	0.204742
ko05131	Human Diseases	Infectious diseases: Bacterial	Shigellosis	0.000535972	0.00036536	0.000456782	0.00024978	0.000389741	8.75869e-05	0.200487
ko05132	Human Diseases	Infectious diseases: Bacterial	Salmonella infection	0.00107811	0.000211874	0.00157421	0.00157601	0.00141472	0.000274106	0.000257282
ko05133	Human Diseases	Infectious diseases: Bacterial	Pertussis	0.0016198	0.000390702	0.00151794	0.000485046	0.00175635	0.000332727	0.145211
ko05134	Human Diseases	Infectious diseases: Bacterial	Legionellosis	0.0019157	0.000552039	0.00196844	0.00038836	0.00193793	0.000192002	0.464401
ko05140	Human Diseases	Infectious diseases: Parasitic	Leishmaniasis	0.000199597	8.17037e-05	0.000301019	0.00028882	0.000268733	8.65283e-05	0.0431824
ko05142	Human Diseases	Infectious diseases: Parasitic	Chagas disease (American trypanosomiasis)	0.000341153	0.000101465	0.000377451	0.000140582	0.000461393	0.000165241	0.0113679
ko05143	Human Diseases	Infectious diseases: Parasitic	African trypanosomiasis	0.000583927	0.000118241	0.000650627	0.00037438	0.000733882	0.000146099	0.00153054
ko05144	Human Diseases	Infectious diseases: Parasitic	Malaria	0.000525812	0.000227679	0.000531076	0.000166464	0.000589546	0.000101281	0.111015
ko05145	Human Diseases	Infectious diseases: Parasitic	Toxoplasmosis	0.000990091	0.000230882	0.00134936	0.000569498	0.00141064	0.000808118	0.0018749
ko05146	Human Diseases	Infectious diseases: Parasitic	Amoebiasis	0.00129951	0.000663338	0.00155815	0.000526279	0.00168071	0.000779327	0.000493813
ko05150	Human Diseases	Infectious diseases: Bacterial	Staphylococcus aureus infection	0.00188127	0.000410297	0.00182031	0.000326865	0.00186599	0.000243838	0.91457
ko05152	Human Diseases	Infectious diseases: Bacterial	Tuberculosis	0.00268238	0.000496459	0.00270988	0.000453757	0.00266871	0.000281505	0.962774
ko05160	Human Diseases	Infectious diseases: Viral	Hepatitis C	0.000253377	8.96671e-05	0.00027878	8.37805e-05	0.000324433	8.96859e-05	0.0379132
ko05161	Human Diseases	Infectious diseases: Viral	Hepatitis B	0.000418595	0.00013999	0.000470497	0.000201775	0.000472189	8.44389e-05	0.294748
ko05162	Human Diseases	Infectious diseases: Viral	Measles	0.000361987	0.000140796	0.000460783	0.000202236	0.000489981	0.000144676	0.0044719
ko05164	Human Diseases	Infectious diseases: Viral	Influenza A	0.00057065	0.000161766	0.000639254	0.000193765	0.000568689	0.000122599	0.345639
ko05166	Human Diseases	Infectious diseases: Viral	HTLV-I infection	0.000833817	0.000173348	0.000879097	0.000304475	0.000961364	0.000206537	0.103517
ko05168	Human Diseases	Infectious diseases: Viral	Herpes simplex infection	0.000771681	0.000350994	0.000710956	0.000256394	0.000657227	0.000123442	0.315491
ko05169	Human Diseases	Infectious diseases: Viral	Epstein-Barr virus infection	0.000868589	0.000200971	0.000932346	0.000286187	0.000872181	0.000141888	0.788
ko05200	Human Diseases	Cancers: Overview	Pathways in cancer	0.00231043	0.000427654	0.00262255	0.000801625	0.00287659	0.00122973	0.0158105
ko05202	Human Diseases	Cancers: Overview	Transcriptional misregulation in cancer	0.000565508	0.000187543	0.000587861	0.000214695	0.000600992	0.000161698	0.64753
ko05203	Human Diseases	Cancers: Overview	Viral carcinogenesis	0.000874588	0.000196436	0.000844402	0.000182298	0.000897414	0.000163009	0.405939
ko05204	Human Diseases	Cancers: Overview	Chemical carcinogenesis	0.000249422	0.000136661	0.000239474	0.000202713	0.000199191	6.84851e-05	0.464401
ko05205	Human Diseases	Cancers: Overview	Proteoglycans in cancer	0.000965147	0.000467961	0.000910568	0.000285411	0.000924106	0.000131512	0.582126
ko05206	Human Diseases	Cancers: Overview	MicroRNAs in cancer	0.00189358	0.000485805	0.00216567	0.000583996	0.00231508	0.000874472	0.0125961
ko05210	Human Diseases	Cancers: Specific types	Colorectal cancer	0.000129828	6.68898e-05	0.000138693	0.000100359	0.000138216	4.49158e-05	0.464401
ko05211	Human Diseases	Cancers: Specific types	Renal cell carcinoma	0.000213206	7.96273e-05	0.000211724	8.28129e-05	0.000252995	7.86354e-05	0.105227
ko05212	Human Diseases	Cancers: Specific types	Pancreatic cancer	0.000103196	5.67286e-05	0.000103084	5.06539e-05	0.000108072	4.12009e-05	0.645977
ko05213	Human Diseases	Cancers: Specific types	Endometrial cancer	7.36087e-05	4.76658e-05	6.07546e-05	2.38858e-05	9.06376e-05	3.76858e-05	0.0101127
ko05214	Human Diseases	Cancers: Specific types	Glioma	0.000115361	6.17754e-05	0.000141102	0.000120221	0.000129305	5.22283e-05	0.458198
ko05215	Human Diseases	Cancers: Specific types	Prostate cancer	0.000524949	0.000168734	0.000594923	0.000267068	0.000576776	0.000123729	0.511233
ko05216	Human Diseases	Cancers: Specific types	Thyroid cancer	0.000160918	7.35706e-05	0.000127813	5.32598e-05	0.000179606	7.22229e-05	0.028046
ko05217	Human Diseases	Cancers: Specific types	Basal cell carcinoma	0.000142948	4.90873e-05	0.000120658	5.57367e-05	0.000128304	5.52021e-05	0.169145
ko05218	Human Diseases	Cancers: Specific types	Melanoma	0.000165497	0.000114874	0.000155806	0.000134671	0.000146145	6.34622e-05	0.668332
ko05219	Human Diseases	Cancers: Specific types	Bladder cancer	0.000159257	0.000100776	0.000160218	0.000107845	0.000135732	3.43177e-05	0.835154
ko05220	Human Diseases	Cancers: Specific types	Chronic myeloid leukemia	0.000106791	9.54053e-05	0.000131717	0.000111799	0.000120724	4.33962e-05	0.154448
ko05221	Human Diseases	Cancers: Specific types	Acute myeloid leukemia	6.34073e-05	3.63066e-05	7.96136e-05	4.06154e-05	9.96669e-05	3.93631e-05	0.0022655
ko05222	Human Diseases	Cancers: Specific types	Small cell lung cancer	0.000899077	0.000205023	0.00124397	0.000569371	0.0012999	0.000763407	0.000876181
ko05223	Human Diseases	Cancers: Specific types	Non-small cell lung cancer	0.000110168	5.32937e-05	0.000125245	7.12698e-05	0.000129002	4.44802e-05	0.43677
ko05230	Human Diseases	Cancers: Overview	Central carbon metabolism in cancer	0.000976438	0.000419389	0.000865373	0.000197075	0.000917529	0.000123456	0.364763
ko05231	Human Diseases	Cancers: Overview	Choline metabolism in cancer	0.000293887	0.000205125	0.00024473	0.000108442	0.000270221	8.55335e-05	0.279465
ko05310	Human Diseases	Immune diseases	Asthma	9.88637e-05	3.81029e-05	8.9067e-05	3.29697e-05	9.81157e-05	3.22262e-05	0.526134
ko05320	Human Diseases	Immune diseases	Autoimmune thyroid disease	0.000121046	4.84116e-05	0.000132491	5.60624e-05	0.000159964	4.66122e-05	0.022852
ko05321	Human Diseases	Immune diseases	Inflammatory bowel disease (IBD)	0.000229667	0.000220484	0.000208203	7.04896e-05	0.00026337	6.71742e-05	0.0118806
ko05322	Human Diseases	Immune diseases	Systemic lupus erythematosus	0.000234346	6.26314e-05	0.000227578	7.72138e-05	0.000285631	7.2258e-05	0.012805
ko05323	Human Diseases	Immune diseases	Rheumatoid arthritis	0.00032637	9.23744e-05	0.00035978	0.000115005	0.00049016	0.00011098	1.03425e-05
ko05330	Human Diseases	Immune diseases	Allograft rejection	0.000110327	3.83096e-05	0.000116335	4.90455e-05	0.000138653	3.46493e-05	0.0570418
ko05332	Human Diseases	Immune diseases	Graft-versus-host disease	9.02429e-05	4.38208e-05	9.27481e-05	4.18632e-05	0.000122748	4.11025e-05	0.013002
ko05340	Human Diseases	Immune diseases	Primary immunodeficiency	0.000468986	0.000225246	0.000471171	0.000109832	0.000498034	0.000114372	0.200487
ko05410	Human Diseases	Cardiovascular diseases	Hypertrophic cardiomyopathy (HCM)	0.000364692	9.99698e-05	0.000437377	0.000202067	0.00045478	0.000118097	0.0420487
ko05412	Human Diseases	Cardiovascular diseases	Arrhythmogenic right ventricular cardiomyopathy (ARVC)	0.00023569	8.04656e-05	0.00027906	0.000180466	0.000284242	8.43662e-05	0.0887779
ko05414	Human Diseases	Cardiovascular diseases	Dilated cardiomyopathy	0.000448235	0.000118018	0.000540201	0.000258329	0.00051921	0.000126712	0.0985
ko05416	Human Diseases	Cardiovascular diseases	Viral myocarditis	0.000167647	0.000112345	0.000171036	7.48233e-05	0.000172136	5.50108e-05	0.464401

## Sheet: Table S6
Table S6: Results of differential KEGG level 3 functional pathways obtained from lefse analysis among the three groups.
KEGG pathway				Lefse
KO	Level1	Level2	Level3	Log_value	Group	LDA_score	p_value	p.adj (BH)
ko00020	Metabolism	Carbohydrate metabolism	Citrate cycle (TCA cycle)	2.30765	YO	2.468	2.4119e-05	0.000593929
ko00071	Metabolism	Lipid metabolism	Fatty acid degradation	2.69665	YO	2.1948	0.0119862	0.0413144
ko00190	Metabolism	Energy metabolism	Oxidative phosphorylation	2.05507	YO	2.57491	0.00680429	0.0285201
ko00281	Metabolism	Metabolism of terpenoids and polyketides	Geraniol degradation	3.24218	YO	2.2086	0.00124093	0.00922499
ko00350	Metabolism	Amino acid metabolism	Tyrosine metabolism	2.68941	YO	2.23833	0.00195722	0.0118637
ko00523	Metabolism	Metabolism of terpenoids and polyketides	Polyketide sugar unit biosynthesis	2.73267	YO	2.02838	0.0153518	0.0480049
ko00540	Metabolism	Glycan biosynthesis and metabolism	Lipopolysaccharide biosynthesis	2.5391	YO	2.50332	7.64339e-06	0.000273772
ko00627	Metabolism	Xenobiotics biodegradation and metabolism	Aminobenzoate degradation	2.96758	YO	2.19102	0.000307481	0.00327426
ko00780	Metabolism	Metabolism of cofactors and vitamins	Biotin metabolism	2.60092	YO	2.31998	0.000719371	0.00593921
ko00903	Metabolism	Metabolism of terpenoids and polyketides	Limonene and pinene degradation	3.28075	YO	2.15392	1.1152e-06	9.16624e-05
ko00930	Metabolism	Xenobiotics biodegradation and metabolism	Caprolactam degradation	3.34212	YO	2.1091	0.000106906	0.00156004
ko01212	Metabolism	Global and overview maps	Fatty acid metabolism	2.37528	YO	2.52264	0.0133577	0.0428545
ko01503	Human Diseases	Drug resistance	Cationic antimicrobial peptide (CAMP) resistance	2.42953	YO	2.38663	7.7983e-05	0.00133588
ko03030	Genetic Information Processing	Replication and repair	DNA replication	2.12445	YO	2.52237	0.00658817	0.0280336
ko03440	Genetic Information Processing	Replication and repair	Homologous recombination	2.07522	YO	2.4448	0.00655782	0.0280336
ko04066	Environmental Information Processing	Signal transduction	HIF-1 signaling pathway	2.93313	YO	2.11163	3.40477e-06	0.000167685
ko04080	Environmental Information Processing	Signaling molecules and interaction	Neuroactive ligand-receptor interaction	2.74536	YO	2.07657	0.0096973	0.0367379
ko04141	Genetic Information Processing	Folding, sorting and degradation	Protein processing in endoplasmic reticulum	2.74225	YO	2.10903	0.00512944	0.0232299
ko04142	Cellular Processes	Transport and catabolism	Lysosome	2.6414	YO	2.22185	0.000701623	0.00593921
ko04146	Cellular Processes	Transport and catabolism	Peroxisome	2.8419	YO	2.01352	0.00044357	0.00447406
ko04151	Environmental Information Processing	Signal transduction	PI3K-Akt signaling pathway	2.54308	YO	2.45211	0.000183946	0.00226484
ko04510	Cellular Processes	Cellular community	Focal adhesion	2.75376	YO	2.21488	3.34385e-05	0.000684825
ko04626	Organismal Systems	Environmental adaptation	Plant-pathogen interaction	2.71321	YO	2.1148	0.00255371	0.0139745
ko05020	Human Diseases	Neurodegenerative diseases	Prion diseases	3.30422	YO	2.03732	4.1827e-07	5.49328e-05
ko05132	Human Diseases	Infectious diseases: Bacterial	Salmonella infection	2.84933	YO	2.31993	6.06441e-06	0.000257195
ko05146	Human Diseases	Infectious diseases: Parasitic	Amoebiasis	2.77451	YO	2.26912	1.87686e-05	0.000492988
ko05200	Human Diseases	Cancers: Overview	Pathways in cancer	2.54112	YO	2.45929	0.00312983	0.0158097
ko05206	Human Diseases	Cancers: Overview	MicroRNAs in cancer	2.63543	YO	2.3324	0.00211102	0.0126022
ko05222	Human Diseases	Cancers: Specific types	Small cell lung cancer	2.88609	YO	2.30901	4.66773e-05	0.000875755
ko00633	Metabolism	Xenobiotics biodegradation and metabolism	Nitrotoluene degradation	2.93212	MO	2.15982	0.0127371	0.0421716
ko04512	Environmental Information Processing	Signaling molecules and interaction	ECM-receptor interaction	2.80473	MO	2.19139	0.000738418	0.00593921
ko05145	Human Diseases	Infectious diseases: Parasitic	Toxoplasmosis	2.86987	MO	2.32748	0.000138346	0.0018796
ko00260	Metabolism	Amino acid metabolism	Glycine, serine and threonine metabolism	2.10517	LO	2.59476	0.000374338	0.0038813
ko00300	Metabolism	Amino acid metabolism	Lysine biosynthesis	2.29818	LO	2.41307	0.00153687	0.0100921
ko00410	Metabolism	Metabolism of other amino acids	beta-Alanine metabolism	2.9136	LO	2.18909	0.0124877	0.0421716
ko00630	Metabolism	Carbohydrate metabolism	Glyoxylate and dicarboxylate metabolism	2.20524	LO	2.63819	1.16323e-06	9.16624e-05
ko00900	Metabolism	Metabolism of terpenoids and polyketides	Terpenoid backbone biosynthesis	2.40993	LO	2.5489	0.0134643	0.0428545
ko00920	Metabolism	Energy metabolism	Sulfur metabolism	2.32014	LO	2.45562	0.00475112	0.022285
ko01120	Metabolism	Global and overview maps	Microbial metabolism in diverse environments	1.35787	LO	3.01007	0.0014796	0.0100921
ko01502	Human Diseases	Drug resistance	Vancomycin resistance	2.38401	LO	2.45514	0.001334	0.00942709

## Sheet: Table S7
Table S7: Analysis of trends in differential KEGG level 3 functional pathways based on age-related changes.
Pattern			KEGG pathway		Relative abundance			p.adj (Kruskal-Wallis, BH)
	KO	Level1	Level2	Level3	LO	MO	YO	LO VS MO	LO VS YO	MO VS YO	p.adj (BH)
CIP	ko00900	Metabolism	Metabolism of terpenoids and polyketides	Terpenoid backbone biosynthesis	0.00363111	0.00333445	0.00321786	0.075	0.015	0.268	0.0428952
CIP	ko01502	Human Diseases	Drug resistance	Vancomycin resistance	0.00396642	0.00383176	0.00353153	0.088	0.000501	0.115	0.00942786
CIP	ko00300	Metabolism	Amino acid metabolism	Lysine biosynthesis	0.00516043	0.00467936	0.00452741	0.04	0.000402	0.438	0.0101127
CIP	ko00630	Metabolism	Carbohydrate metabolism	Glyoxylate and dicarboxylate metabolism	0.00604471	0.00550935	0.00535199	9.45e-05	3e-07	0.409	9.14e-05
CIP	ko00260	Metabolism	Amino acid metabolism	Glycine, serine and threonine metabolism	0.00791499	0.0076652	0.00721981	0.665	0.000381	0.004	0.00387779
CIP	ko01120	Metabolism	Global and overview maps	Microbial metabolism in diverse environments	0.0437851	0.0421151	0.0420355	0.006	0.002	0.647	0.0101127
IDP	ko00633	Metabolism	Xenobiotics biodegradation and metabolism	Nitrotoluene degradation	0.000920129	0.00107563	0.00091915	0.013	0.218	0.079	0.0420487
IDP	ko05145	Human Diseases	Infectious diseases: Parasitic	Toxoplasmosis	0.000957491	0.001235	0.00120744	0.000882	0.000162	0.966	0.0018749
IDP	ko04512	Environmental Information Processing	Signaling molecules and interaction	ECM-receptor interaction	0.00112422	0.00143609	0.00139921	0.004	0.00069	0.946	0.00594216
DIP	ko00930	Metabolism	Xenobiotics biodegradation and metabolism	Caprolactam degradation	0.000229266	0.000174333	0.000286784	0.063	0.026	3.48e-05	0.00156141
DIP	ko00627	Metabolism	Xenobiotics biodegradation and metabolism	Aminobenzoate degradation	0.000838378	0.000762991	0.000970643	0.221	0.027	6.96e-05	0.00326913
DIP	ko00410	Metabolism	Metabolism of other amino acids	beta-Alanine metabolism	0.0010999	0.00092352	0.000942872	0.008	0.18	0.152	0.0420487
DIP	ko04146	Cellular Processes	Transport and catabolism	Peroxisome	0.001274	0.00122992	0.00143181	0.535	0.003	0.000729	0.0044719
DIP	ko04080	Environmental Information Processing	Signaling molecules and interaction	Neuroactive ligand-receptor interaction	0.00155382	0.00147028	0.00165784	0.889	0.015	0.023	0.0367481
DIP	ko00071	Metabolism	Lipid metabolism	Fatty acid degradation	0.00159963	0.00158403	0.00180774	0.952	0.014	0.034	0.0414557
DIP	ko04142	Cellular Processes	Transport and catabolism	Lysosome	0.00214915	0.00202087	0.00228605	0.033	0.362	0.000136	0.00594216
DIP	ko01503	Human Diseases	Drug resistance	Cationic antimicrobial peptide (CAMP) resistance	0.0033142	0.00330405	0.00377132	0.276	0.011	1.18e-05	0.00133617
DIP	ko00920	Metabolism	Energy metabolism	Sulfur metabolism	0.0045877	0.00430301	0.00444081	0.01	0.018	0.201	0.0222798
DIP	ko00190	Metabolism	Energy metabolism	Oxidative phosphorylation	0.00839974	0.00784339	0.00865649	0.04	0.529	0.005	0.0285021
CDP	ko00281	Metabolism	Metabolism of terpenoids and polyketides	Geraniol degradation	0.000158231	0.000176343	0.000282543	0.714	0.003	0.003	0.00921811
CDP	ko00903	Metabolism	Metabolism of terpenoids and polyketides	Limonene and pinene degradation	0.000186468	0.00022679	0.000365293	0.389	8.94e-06	5.07e-06	9.14e-05
CDP	ko05020	Human Diseases	Neurodegenerative diseases	Prion diseases	0.000276079	0.000286508	0.000487623	0.684	3.27e-07	1.74e-05	5.49e-05
CDP	ko05222	Human Diseases	Cancers: Specific types	Small cell lung cancer	0.000822643	0.00111488	0.0011623	0.00071	2.85e-05	0.821	0.000876181
CDP	ko04066	Environmental Information Processing	Signal transduction	HIF-1 signaling pathway	0.000925275	0.000998374	0.00116192	0.016	2.14e-07	0.016	0.00016745
CDP	ko05132	Human Diseases	Infectious diseases: Bacterial	Salmonella infection	0.00109314	0.00130603	0.00140546	0.001	5.85e-07	0.273	0.000257282
CDP	ko05146	Human Diseases	Infectious diseases: Parasitic	Amoebiasis	0.00121803	0.00143972	0.00152112	0.000672	7.8e-06	0.475	0.000493813
CDP	ko04510	Cellular Processes	Cellular community	Focal adhesion	0.0012286	0.00146236	0.00162581	0.009	5.43e-06	0.118	0.00068556
CDP	ko04141	Genetic Information Processing	Folding, sorting and degradation	Protein processing in endoplasmic reticulum	0.00160245	0.00166181	0.00178766	0.211	0.003	0.108	0.0232324
CDP	ko00523	Metabolism	Metabolism of terpenoids and polyketides	Polyketide sugar unit biosynthesis	0.00165931	0.00183279	0.00187294	0.177	0.006	0.382	0.0481556
CDP	ko00350	Metabolism	Amino acid metabolism	Tyrosine metabolism	0.00168719	0.0018194	0.00187104	0.106	0.000474	0.201	0.0118806
CDP	ko04626	Organismal Systems	Environmental adaptation	Plant-pathogen interaction	0.00168958	0.00173517	0.00196121	0.247	0.002	0.035	0.0139542
CDP	ko05206	Human Diseases	Cancers: Overview	MicroRNAs in cancer	0.00189957	0.00207804	0.00212695	0.044	0.000768	0.362	0.0125961
CDP	ko00780	Metabolism	Metabolism of cofactors and vitamins	Biotin metabolism	0.00218522	0.00229953	0.00249136	0.021	0.000257	0.325	0.00594216
CDP	ko04151	Environmental Information Processing	Signal transduction	PI3K-Akt signaling pathway	0.00218621	0.00248781	0.00264123	0.004	9.48e-05	0.452	0.0022655
CDP	ko00540	Metabolism	Glycan biosynthesis and metabolism	Lipopolysaccharide biosynthesis	0.00222187	0.00258788	0.00292524	0.017	6.33e-07	0.034	0.000273651
CDP	ko05200	Human Diseases	Cancers: Overview	Pathways in cancer	0.00238071	0.00245167	0.00272289	0.157	0.000852	0.157	0.0158105
CDP	ko01212	Metabolism	Global and overview maps	Fatty acid metabolism	0.00383088	0.0039216	0.00413831	0.115	0.015	0.115	0.0428952
CDP	ko00020	Metabolism	Carbohydrate metabolism	Citrate cycle (TCA cycle)	0.00428717	0.00434648	0.00492198	0.889	7.65e-05	7.65e-05	0.000593463
CDP	ko03030	Genetic Information Processing	Replication and repair	DNA replication	0.00690475	0.00718813	0.00748494	0.146	0.004	0.144	0.028046
CDP	ko03440	Genetic Information Processing	Replication and repair	Homologous recombination	0.00798712	0.00820636	0.00845025	0.12	0.004	0.209	0.028046

## Sheet: Table S8
Table S8: Correlation coefficients and p-values derived from differential species and differential functional pathways.
df_cor
env	s__[Clostridium]_innocuum	s__Adlercreutzia_equolifaciens	s__Akkermansia_muciniphila	s__Alistipes_indistinctus	s__Alistipes_timonensis	s__Bacteroides_caccae	s__Bacteroides_ovatus	s__Bacteroides_stercoris	s__Bacteroides_thetaiotaomicron	s__Bacteroides_uniformis	s__Bacteroides_xylanisolvens	s__Bifidobacterium_adolescentis	s__Bilophila_wadsworthia	s__Blautia_hansenii	s__Clostridiales_bacterium	s__Clostridium_sp._AF27-2AA	s__Clostridium_sp._AT4	s__Clostridium_sp._CAG:169	s__Collinsella_bouchesdurhonensis	s__Collinsella_intestinalis	s__Enterocloster_citroniae	s__Enterocloster_lavalensis	s__Enterococcus_faecalis	s__Escherichia_coli	s__Eubacterium_ramulus	s__Evtepia_gabavorous	s__Faecalicatena_contorta	s__Firmicutes_bacterium_CAG:137	s__Firmicutes_bacterium_CAG:882	s__Flavonifractor_plautii	s__Haemophilus_parainfluenzae	s__Hydrogenoanaerobacterium_saccharovorans	s__Klebsiella_aerogenes	s__Lachnospira_eligens	s__Lachnospira_pectinoschiza	s__Lachnospiraceae_bacterium	s__Lachnospiraceae_bacterium_KGMB03038	s__Lentihominibacter_faecis	s__Megamonas_funiformis	s__Odoribacter_splanchnicus	s__Oscillospiraceae_bacterium	s__Parabacteroides_distasonis	s__Parabacteroides_merdae	s__Parasutterella_excrementihominis	s__Phascolarctobacterium_faecium	s__Phocaeicola_coprocola	s__Phocaeicola_coprophilus	s__Phocaeicola_plebeius	s__Phocaeicola_vulgatus
Aminobenzoate degradation	0.107	-0.49	0.052	0.399	0.443	0.517	0.401	0.454	0.46	0.309	0.443	0.195	0.167	0.365	-0.198	0.239	0.436	-0.126	-0.424	0.307	0.037	0.139	-0.132	-0.289	0.133	-0.46	-0.11	0.426	0.434	0.541	0.376	0.322	0.476	0.413	0.355	0.281	0.218	0.078	0.115	0.401	-0.142	0.323	0.401	0.319	0.394	0.301	0.39	0.341	0.42
Amoebiasis	-0.219	-0.277	-0.101	0.159	0.039	0.133	0.187	0.376	-0.024	0.255	0.044	0.13	0.299	0.282	-0.241	-0.008	0.17	-0.296	-0.265	0.076	-0.03	-0.346	-0.409	-0.203	0.001	-0.176	-0.118	0.214	0.163	0.041	0.089	0.235	0.063	0.214	0.175	0.073	-0.283	-0.34	0.166	0.17	-0.04	0.125	0.18	0.32	0.127	-0.237	0.184	0.232	0.354
beta-Alanine metabolism	0.092	-0.132	0.114	-0.08	0.209	0.279	0.045	-0.116	0.235	0.091	0.267	-0.199	-0.025	0.029	0.016	0.023	0.124	0.132	0.02	0.111	-0.078	0.341	0.065	-0.022	0.162	-0.099	0.218	0.015	0.217	0.071	0.232	0.088	0.136	0.208	-0.044	0.125	0.35	0.304	-0.193	0.11	0.146	0.119	0.064	0.093	0.119	0.346	0.063	-0.027	-0.034
Biotin metabolism	-0.255	-0.167	-0.182	0.265	0.146	0.081	0.124	0.276	-0.007	0.007	0.076	0.284	0.037	0.184	-0.139	0.083	-0.046	-0.141	-0.114	-0.037	0.155	-0.214	-0.141	-0.118	0.095	-0.202	-0.301	0.106	-0.052	0.067	-0.045	0.118	-0.028	0.129	0.19	0.372	-0.236	-0.187	0.215	0.107	-0.081	0.2	0.222	0.227	0.271	-0.289	-0.049	0.198	0.149
Caprolactam degradation	0.022	-0.368	0.123	0.087	0.379	0.488	0.258	0.233	0.465	0.382	0.293	0.1	0.1	0.302	-0.156	0.111	0.532	0.023	-0.333	0.344	-0.023	0.217	0.014	-0.07	0.118	-0.367	-0.015	0.298	0.427	0.266	0.525	0.38	0.551	0.218	0.264	0.188	0.415	0.345	-0.032	0.284	-0.055	0.294	0.283	0.275	0.364	0.538	0.314	0.361	0.167
Cationic antimicrobial peptide (CAMP) resistance	-0.071	-0.407	-0.09	0.35	0.331	0.299	0.25	0.226	0.143	0.243	0.269	0.085	0.195	0.272	-0.052	0.069	0.244	-0.154	-0.168	0.082	-0.142	0.008	-0.294	-0.237	0.134	-0.352	-0.181	0.244	0.13	0.33	0.106	0.224	0.135	0.267	0.253	0.238	-0.105	-0.211	0.09	0.299	0.013	0.143	0.298	0.332	0.303	-0.031	0.175	0.256	0.251
Citrate cycle (TCA cycle)	-0.012	-0.348	-0.082	0.229	0.414	0.373	0.357	0.345	0.357	0.395	0.258	0.259	0.313	0.225	-0.151	0.223	0.343	-0.007	-0.248	0.138	0.089	-0.065	-0.208	-0.187	0.331	-0.321	-0.107	0.426	0.245	0.174	0.345	0.319	0.418	0.179	0.521	0.212	0.296	0.079	0.169	0.372	-0.112	0.275	0.289	0.411	0.423	0.312	0.394	0.277	0.371
DNA replication	-0.155	-0.218	-0.115	0.284	0.09	0.039	0.123	0.18	-0.092	-0.115	0.225	0.289	0.244	0.191	-0.084	0.176	-0.051	-0.233	-0.23	-0.257	0.101	-0.26	-0.142	-0.217	0.044	-0.148	-0.46	0.2	-0.053	0.115	-0.135	0.093	0.033	0.024	0.252	0.199	-0.427	-0.235	0.185	-0.028	-0.068	0.026	0.116	0.312	0.199	-0.304	-0.004	0.149	0.291
ECM-receptor interaction	-0.268	-0.16	-0.127	0.059	-0.043	0.036	0.188	0.276	-0.136	0.132	-0.065	0.09	0.132	0.204	-0.101	0.011	0.107	-0.285	-0.127	0.029	-0.065	-0.259	-0.431	-0.123	0.011	-0.068	-0.066	0.091	0.04	-0.04	0.028	0.152	-0.033	0.141	0.055	0.089	-0.295	-0.34	0.183	0.073	-0.071	0.067	0.105	0.215	0.1	-0.273	0.118	0.165	0.267
Fatty acid degradation	-0.097	-0.389	-0.049	0.18	0.295	0.376	0.183	0.36	0.304	0.271	0.254	0.217	0.061	0.228	-0.202	-0.054	0.229	-0.195	-0.323	0.25	-0.051	0.037	-0.055	-0.135	0.057	-0.379	-0.005	0.356	0.278	0.216	0.206	0.359	0.272	0.266	0.239	0.281	0.234	0.072	0.052	0.313	-0.027	0.285	0.25	0.287	0.205	0.207	0.326	0.198	0.141
Fatty acid metabolism	-0.214	-0.297	-0.078	0.164	0.209	0.224	0.14	0.288	0.231	0.16	0.2	0.194	0.007	0.211	-0.233	-0.061	0.171	-0.066	-0.176	0.12	0.017	-0.046	-0.026	-0.092	-0.004	-0.32	-0.102	0.183	0.064	0.2	0.094	0.246	0.144	0.218	0.136	0.27	0.135	-0.014	0.038	0.241	-0.109	0.276	0.292	0.14	0.222	0.059	0.201	0.216	0.142
Focal adhesion	-0.328	-0.2	-0.123	0.104	0.09	0.134	0.284	0.345	0.002	0.204	0.07	0.075	0.181	0.306	-0.25	0.098	0.194	-0.273	-0.144	0.165	-0.121	-0.318	-0.439	-0.13	0.133	-0.144	-0.117	0.149	0.168	0.051	0.167	0.172	0.096	0.201	0.198	0.099	-0.27	-0.318	0.174	0.185	-0.054	0.147	0.217	0.292	0.14	-0.231	0.191	0.261	0.337
Geraniol degradation	-0.089	-0.534	-0.143	0.37	0.433	0.437	0.305	0.485	0.379	0.214	0.529	0.329	0.218	0.295	-0.248	0.074	0.332	-0.278	-0.609	0.219	0.047	-0.125	-0.171	-0.344	0.086	-0.491	-0.287	0.378	0.236	0.468	0.205	0.381	0.317	0.373	0.306	0.243	0.132	-0.017	0.234	0.287	-0.116	0.369	0.508	0.376	0.326	0.143	0.438	0.365	0.361
Glycine, serine and threonine metabolism	0.28	0.336	0.074	-0.118	-0.171	-0.168	-0.262	-0.051	-0.095	-0.172	-0.153	-0.236	-0.273	-0.3	0.087	0.036	-0.213	0.268	0.384	0	0.119	0.212	0.264	0.266	-0.053	0.161	0.169	-0.221	-0.145	-0.047	-0.201	-0.17	-0.208	0.027	-0.264	-0.139	0.255	0.107	-0.181	-0.054	0.035	-0.004	-0.134	-0.477	-0.21	0.174	-0.262	-0.317	-0.176
Glyoxylate and dicarboxylate metabolism	0.164	0.146	0.243	-0.091	-0.318	-0.21	-0.355	-0.227	-0.181	-0.02	-0.207	-0.082	-0.242	-0.332	0.22	-0.234	-0.192	0.202	0.066	-0.092	-0.15	0.256	0.235	0.101	-0.207	0.344	0.359	-0.229	-0.15	-0.302	-0.197	-0.153	-0.288	-0.057	-0.27	-0.234	0.355	0.229	-0.187	-0.111	0.224	-0.14	-0.39	-0.308	-0.123	0.353	-0.093	-0.305	-0.162
HIF-1 signaling pathway	-0.159	-0.47	-0.242	0.273	0.377	0.3	0.377	0.384	0.221	0.207	0.306	0.633	0.192	0.149	-0.174	0.291	0.086	-0.259	-0.418	0.201	0.252	-0.251	-0.334	-0.41	0.276	-0.21	-0.271	0.357	0.246	0.257	0.251	0.24	0.262	0.303	0.293	0.381	-0.059	-0.117	0.591	0.252	-0.098	0.268	0.314	0.468	0.213	-0.107	0.311	0.325	0.297
Homologous recombination	-0.139	-0.228	-0.145	0.132	0.146	0.139	0.12	0.305	-0.047	0.099	0.032	0.294	0.328	0.143	-0.093	0.254	0.151	-0.18	-0.181	0.002	0.089	-0.145	-0.046	-0.082	0.06	-0.065	-0.399	0.208	0.151	0.148	0.051	0.073	0.173	0.079	0.249	0.228	-0.219	-0.164	0.254	0.145	-0.134	-0.038	0.08	0.299	0.253	-0.204	0.131	0.189	0.195
Limonene and pinene degradation	0.004	-0.639	0.023	0.459	0.486	0.55	0.458	0.561	0.418	0.421	0.438	0.291	0.405	0.542	-0.19	0.155	0.387	-0.32	-0.591	0.15	-0.043	-0.153	-0.272	-0.309	0.149	-0.542	-0.291	0.636	0.334	0.451	0.313	0.467	0.39	0.381	0.496	0.3	-0.005	-0.095	0.146	0.503	0.023	0.306	0.538	0.561	0.496	0.117	0.529	0.394	0.49
Lipopolysaccharide biosynthesis	-0.245	-0.432	-0.264	0.302	0.19	0.276	0.189	0.491	0.153	0.123	0.22	0.344	0.301	0.145	-0.145	0.12	0.139	-0.187	-0.333	0.128	0.007	-0.226	-0.231	-0.307	-0.04	-0.305	-0.181	0.443	0.215	0.247	0.134	0.249	0.179	0.166	0.161	0.206	-0.138	-0.147	0.285	0.192	-0.055	0.228	0.366	0.368	0.124	-0.111	0.19	0.273	0.25
Lysine biosynthesis	0.197	0.243	0.25	-0.111	-0.098	0.025	-0.116	-0.248	-0.074	-0.088	-0.043	-0.406	-0.094	-0.097	0.337	-0.042	-0.089	0.306	0.446	-0.005	-0.149	0.418	0.357	0.372	-0.172	0.198	0.396	-0.175	-0.051	-0.169	-0.091	-0.047	-0.192	0.048	-0.332	0.009	0.167	0.248	-0.378	0.049	0.367	-0.076	-0.108	-0.25	0.046	0.242	-0.265	-0.247	-0.205
Lysosome	-0.064	-0.196	0.415	0.424	0.159	0.233	0.118	0.202	0.286	0.484	0.287	0.033	0.387	0.165	-0.044	-0.065	0.173	-0.011	-0.138	0.056	-0.059	-0.058	0.122	-0.177	-0.002	-0.26	-0.295	0.267	0.127	0.138	0.114	0.175	0.216	0.271	0.255	0.023	0.038	0.032	-0.062	0.303	0.115	0.198	0.321	0.412	0.368	0.145	0.211	0.326	0.329
Microbial metabolism in diverse environments	0.327	0.034	-0.022	-0.27	-0.044	-0.011	-0.08	-0.044	0.077	-0.011	0.013	-0.056	-0.285	-0.183	-0.097	-0.037	0.121	0.178	-0.07	0.144	0.038	0.181	0.05	0.096	0.075	0.008	0.158	-0.11	0.182	0.082	0.089	0	0.134	-0.022	0.051	-0.012	0.55	0.382	-0.093	0.022	-0.175	-0.062	-0.179	-0.277	-0.101	0.473	0.081	-0.167	-0.075
MicroRNAs in cancer	-0.226	-0.401	-0.201	0.144	0.116	0.084	0.203	0.249	0.067	0.052	0.073	0.369	0.097	0.123	-0.055	-0.079	0.015	-0.283	-0.465	0.124	0.082	-0.275	-0.361	-0.331	-0.043	-0.126	-0.136	0.351	0.154	0.167	0.134	0.217	0.089	0.125	0.136	0.228	-0.258	-0.23	0.37	0.071	-0.007	0.077	0.219	0.286	-0.037	-0.2	0.214	0.276	0.141
Neuroactive ligand-receptor interaction	-0.119	-0.211	-0.143	0.307	0.113	0.238	0.048	0.335	0.001	0.043	0.275	-0.025	0.232	0.311	-0.08	0.039	0.128	-0.103	-0.147	0.069	-0.019	-0.138	-0.24	-0.371	-0.005	-0.388	-0.245	0.234	0.201	0.293	0.154	0.133	0.165	0.279	0.246	0.151	-0.191	-0.167	-0.104	0.227	0.045	0.242	0.424	0.225	0.249	-0.075	-0.049	0.447	0.373
Nitrotoluene degradation	-0.108	0.18	0.018	0.117	-0.194	0.093	-0.159	0.21	-0.209	-0.059	0.027	0.064	0.199	-0.124	-0.066	0.087	-0.045	0.004	0.072	-0.104	-0.091	-0.023	-0.026	-0.118	0.019	0.026	-0.245	0.054	-0.041	-0.1	-0.02	0.116	-0.112	0.213	-0.095	0.054	-0.011	-0.073	0.014	-0.104	-0.004	0.337	0.147	-0.02	0.081	-0.009	-0.27	0.065	0.209
Oxidative phosphorylation	0.017	0.043	-0.015	0.067	0.182	0.162	0.169	-0.005	0.033	-0.026	0.156	-0.216	-0.061	0.142	0.123	0.131	-0.01	0.273	0.401	-0.035	-0.079	0.275	-0.061	0.059	0.059	0.072	0.162	0.061	-0.115	-0.077	0.029	0.269	-0.075	0.087	0.177	0.24	0.057	0.179	-0.117	0.224	0.245	-0.025	0.056	0.164	0.278	0.104	-0.092	-0.059	0.155
Pathways in cancer	-0.303	-0.21	-0.015	0.127	0.047	0.29	0.261	0.314	0.123	0.263	0.095	0.079	0.105	0.306	-0.204	-0.009	0.161	-0.148	-0.145	0.2	-0.095	-0.054	-0.299	-0.094	0.054	-0.18	0.019	0.306	0.274	-0.022	0.265	0.275	0.17	0.389	0.143	0.094	-0.073	-0.143	0.082	0.276	0.176	0.283	0.254	0.301	0.173	-0.005	0.176	0.343	0.348
Peroxisome	-0.082	-0.417	0.054	0.354	0.338	0.349	0.41	0.292	0.391	0.257	0.314	0.291	0.219	0.34	-0.128	0.242	0.267	-0.125	-0.314	0.203	0.027	-0.095	-0.157	-0.278	0.233	-0.204	-0.186	0.392	0.299	0.389	0.265	0.165	0.299	0.274	0.373	0.259	-0.02	-0.025	0.271	0.31	0.102	0.243	0.381	0.37	0.319	0.069	0.32	0.279	0.288
PI3K-Akt signaling pathway	-0.265	-0.221	-0.153	0.078	0.111	0.125	0.183	0.346	0.029	0.26	-0.048	0.144	0.152	0.296	-0.273	0.107	0.219	-0.303	-0.165	0.102	-0.076	-0.274	-0.513	-0.072	0.099	-0.151	-0.265	0.261	0.106	0.027	0.149	0.16	0.167	0.218	0.266	-0.032	-0.21	-0.365	0.135	0.339	-0.093	0.164	0.149	0.296	0.183	-0.176	0.325	0.256	0.339
Plant-pathogen interaction	-0.134	-0.284	-0.03	0.324	0.191	0.292	0.328	0.441	0.207	0.371	0.1	0.211	0.378	0.402	-0.143	0.024	0.308	-0.285	-0.364	0.079	-0.042	-0.223	-0.22	-0.282	0.151	-0.446	-0.232	0.463	0.364	0.306	0.249	0.187	0.418	0.347	0.418	0.178	-0.084	-0.275	0.109	0.423	-0.124	0.245	0.315	0.412	0.372	-0.001	0.315	0.523	0.42
Polyketide sugar unit biosynthesis	-0.181	-0.258	-0.229	0.022	0.102	0.053	0.002	0.201	-0.136	-0.059	0.116	0.045	0.143	0.051	0.039	0.104	0.009	-0.274	-0.232	-0.086	0.141	-0.243	-0.337	-0.21	0.001	-0.198	-0.137	0.077	-0.121	0.054	-0.083	0.048	-0.148	0.032	0.058	0.151	-0.243	-0.185	0.155	-0.046	-0.054	-0.037	0.156	0.248	0.107	-0.251	0.072	0.071	0.108
Prion diseases	-0.149	-0.444	0.048	0.41	0.422	0.6	0.46	0.43	0.328	0.403	0.509	0.106	0.378	0.459	-0.126	0.161	0.314	-0.129	-0.181	0.091	-0.208	-0.033	-0.292	-0.138	0.213	-0.441	-0.313	0.503	0.24	0.249	0.344	0.495	0.219	0.509	0.457	0.374	-0.07	-0.112	0.007	0.454	0.202	0.425	0.655	0.555	0.562	0.064	0.232	0.452	0.561
Protein processing in endoplasmic reticulum	-0.157	-0.34	-0.105	0.305	0.309	0.381	0.35	0.324	0.312	0.347	0.171	0.261	0.211	0.383	-0.148	0.122	0.328	-0.23	-0.36	0.281	0.066	-0.184	-0.109	-0.221	0.17	-0.366	-0.202	0.408	0.372	0.314	0.225	0.132	0.445	0.348	0.368	0.338	-0.069	-0.108	0.161	0.413	0.007	0.297	0.364	0.463	0.32	-0.057	0.331	0.473	0.247
Salmonella infection	-0.088	-0.397	-0.38	0.118	0.399	0.278	0.275	0.368	0.277	0.137	0.146	0.182	0.225	0.233	-0.145	0.271	0.269	-0.169	-0.312	0.268	0.121	-0.148	-0.37	-0.183	0.177	-0.488	-0.08	0.374	0.318	0.326	0.427	0.23	0.367	0.154	0.232	0.147	0.022	-0.08	0.218	0.184	-0.164	0.23	0.356	0.274	0.105	0.04	0.343	0.342	0.129
Small cell lung cancer	-0.271	-0.233	-0.165	0.194	0.04	0.115	0.241	0.34	-0.008	0.156	0.043	0.11	0.134	0.304	-0.214	0.055	0.077	-0.257	-0.197	0.093	-0.048	-0.273	-0.399	-0.173	-0.002	-0.188	-0.131	0.227	0.1	0.048	0.082	0.214	0.014	0.195	0.072	0.068	-0.359	-0.336	0.232	0.16	0.026	0.132	0.254	0.301	0.024	-0.328	0.16	0.265	0.269
Sulfur metabolism	0.056	0.01	-0.009	-0.173	0.017	-0.048	0.028	-0.085	0.084	-0.068	0.012	-0.076	-0.233	-0.02	-0.014	0.06	0.122	0.335	-0.016	0.194	0.179	0.083	0.111	0.007	-0.014	-0.011	0.248	-0.128	0.125	-0.042	0.143	0.095	0.153	-0.049	-0.039	-0.019	0.353	0.455	0.003	0.018	0.087	0.042	-0.153	-0.068	-0.007	0.307	0.052	-0.093	-0.101
Terpenoid backbone biosynthesis	0.075	0.316	0.052	-0.257	-0.11	-0.079	-0.185	-0.44	-0.024	-0.142	-0.04	-0.327	-0.207	-0.156	0.187	0	-0.021	0.351	0.392	0.027	-0.284	0.188	0.188	0.399	0.031	0.249	0.318	-0.332	-0.059	-0.265	-0.024	-0.182	-0.099	-0.09	-0.153	-0.043	0.19	0.247	-0.343	-0.17	0.161	-0.053	-0.117	-0.213	-0.028	0.216	-0.283	-0.086	-0.191
Toxoplasmosis	-0.253	-0.22	-0.171	0.226	0.086	0.104	0.208	0.365	-0.048	0.131	0.057	0.12	0.161	0.262	-0.142	0.029	-0.012	-0.293	-0.152	0.026	-0.018	-0.3	-0.414	-0.212	-0.039	-0.197	-0.132	0.224	0.036	0.063	0.013	0.234	-0.061	0.201	0.071	0.105	-0.42	-0.365	0.252	0.184	0.044	0.127	0.279	0.304	0.028	-0.4	0.072	0.247	0.263
Tyrosine metabolism	0.153	-0.314	-0.11	0.149	0.118	0.279	0.213	0.335	0.061	0.223	0.012	0.097	0.297	0.21	-0.148	0.062	0.299	-0.226	-0.26	-0.005	0.099	-0.102	-0.257	-0.105	0.1	-0.407	-0.073	0.451	0.234	0.147	0.211	0.151	0.233	0.142	0.344	0.036	-0.073	-0.177	0.089	0.258	-0.153	-0.028	0.063	0.211	0.183	0	0.292	0.113	0.363
Vancomycin resistance	0.066	0.132	0.266	-0.301	-0.242	-0.168	-0.296	-0.263	-0.211	-0.005	-0.254	0.024	-0.216	-0.299	0.213	-0.096	-0.056	0.211	0.162	0.004	0.037	0.303	0.211	0.047	-0.232	0.374	0.297	-0.288	-0.177	-0.298	-0.036	-0.101	-0.205	-0.148	-0.385	-0.201	0.346	0.364	-0.035	-0.207	0.071	-0.226	-0.327	-0.16	-0.144	0.26	0.053	-0.246	-0.289
df_pvalue
env	s__Clostridium_sp._AF27-2AA	s__Clostridium_sp._AT4	s__Clostridium_sp._CAG:169	s__Eubacterium_ramulus	s__uncultured_Eubacterium_sp.	s__Lentihominibacter_faecis	s__Blautia_hansenii	s__Enterocloster_citroniae	s__Enterocloster_lavalensis	s__Faecalicatena_contorta	s__Lachnospira_eligens	s__Lachnospira_pectinoschiza	s__Roseburia_inulinivorans	s__Lachnospiraceae_bacterium	s__Lachnospiraceae_bacterium_KGMB03038	s__Flavonifractor_plautii	s__Hydrogenoanaerobacterium_saccharovorans	s__Ruminococcus_sp._CAG:254	s__uncultured_Ruminococcus_sp.	s__Ruthenibacterium_lactatiformans	s__Oscillospiraceae_bacterium	s__Evtepia_gabavorous	s__Clostridiales_bacterium	s__[Clostridium]_innocuum	s__Phascolarctobacterium_faecium	s__Megamonas_funiformis	s__Firmicutes_bacterium_CAG:137	s__Firmicutes_bacterium_CAG:882	s__Parasutterella_excrementihominis	s__Sutterella_massiliensis	s__Sutterella_megalosphaeroides	s__Sutterella_sp._AM11-39	s__Sutterella_wadsworthensis	s__Bilophila_wadsworthia	s__Escherichia_coli	s__Klebsiella_aerogenes	s__Haemophilus_parainfluenzae	s__uncultured_bacterium	s__Akkermansia_muciniphila	s__Collinsella_bouchesdurhonensis	s__Collinsella_intestinalis	s__Bifidobacterium_adolescentis	s__Adlercreutzia_equolifaciens	s__Bacteroides_caccae	s__Bacteroides_ovatus	s__Bacteroides_stercoris	s__Bacteroides_thetaiotaomicron	s__Bacteroides_uniformis	s__Bacteroides_xylanisolvens
Aminobenzoate degradation	0.02105	5e-05	0.36962	0.13976	0.75023	0.45413	0.00085	0.64673	0.23396	0.53821	0.00011	0.00099	0.35689	0.00726	0.06744	0	0.0043	0.03791	0.05773	0.82767	0.4384	8e-05	0.19001	0.3892	0.00038	0.30254	8e-05	7e-05	0.0045	0.00331	5e-05	0.00016	0.04351	0.12476	0.02301	1e-05	0.0008	0.10168	0.62539	0.00023	0.00451	0.08765	2e-05	0	0.00011	3e-05	2e-05	0.00623	6e-05
Amoebiasis	0.8911	0.20474	0.0085	0.977	0.00234	0.00307	0.02127	0.79562	0.0027	0.25635	0.09762	0.17735	0.11039	0.64485	0.01452	0.90046	0.07963	0.51617	0.34308	0.17201	0.65008	0.1213	0.0399	0.05197	0.33236	0.21742	0.1433	0.21604	0.0094	0.06075	0.63741	0.04484	0.24227	0.02002	0.07017	0.6415	0.54729	0.09412	0.34375	0.02025	0.62233	0.38166	0.0139	0.35592	0.16433	0.00181	0.81869	0.05535	0.86705
beta-Alanine metabolism	0.86705	0.26835	0.22787	0.17101	0.18028	0.00829	0.80671	0.58951	0.00255	0.05391	0.08307	0.8431	0.86117	0.27156	0.00259	0.58387	0.45216	0.15924	0.85246	0.0842	0.17317	0.49377	0.89871	0.43787	0.30567	0.13597	0.78355	0.07017	0.43622	0.19368	0.00141	0.11754	0.92834	0.96889	0.96137	0.25584	0.04239	0.94596	0.34053	0.86435	0.33697	0.1213	0.29432	0.01845	0.63149	0.42837	0.04273	0.43053	0.01599
Biotin metabolism	0.6277	0.58621	0.14764	0.71487	0.02266	0.08167	0.2283	0.25727	0.06035	0.00439	0.45351	0.1842	0.07329	0.00159	0.03233	0.87575	0.50703	0.6894	0.49377	0.00289	0.34873	0.05213	0.18095	0.0241	0.0345	0.09853	0.56791	0.60145	0.08196	0.05154	0.74519	0.80668	0.03175	0.89364	0.20681	0.76708	0.60337	0.37077	0.09483	0.31693	0.66784	0.02153	0.12031	0.72568	0.54117	0.03424	0.7866	0.7939	0.75626
Caprolactam degradation	0.30012	0	0.84036	0.25407	0.34672	0.00273	0.0063	0.94904	0.05945	0.96297	0.05055	0.02022	0.15904	0.10731	0.00024	0.01638	0.00094	0.02706	0.03418	0.18621	0.8955	0.00141	0.30223	0.87576	0.00114	0.88756	0.00872	0.00015	0.01429	0.0116	0	0.10514	0.18489	0.39067	0.64357	0	0	0.11075	0.31963	0.00423	0.00229	0.41974	0.00161	0	0.01734	0.0461	3e-05	0.00097	0.0125
Cationic antimicrobial peptide (CAMP) resistance	0.61648	0.03305	0.27191	0.22941	0.47457	0.10937	0.0184	0.32341	0.92277	0.18131	0.02011	0.0244	0.59782	0.02153	0.46331	0.00316	0.04482	0.23831	0.14794	0.03502	0.86834	0.00436	0.81523	0.62609	0.00755	0.4356	0.04002	0.26202	0.00366	0.20681	0.01613	0.00353	0.03232	0.08543	0.05945	0.23198	0.38862	0.15725	0.54729	0.16891	0.40014	0.46667	0.00047	0.00851	0.02855	0.04495	0.23213	0.03729	0.01734
Citrate cycle (TCA cycle)	0.06987	0.00343	0.99398	0.00188	0.04452	0.61648	0.05273	0.56281	0.63149	0.40748	0.13014	0	0.51708	0.11754	0.01282	0.15154	0.00706	0.12284	1e-05	0.83966	0.40428	0.00515	0.29526	0.92821	0.00015	0.15927	0.00024	0.04177	0.00022	0.01579	0.00567	0.07448	0.04761	0.00701	0.15704	0.00024	0.00322	0.01607	0.6359	0.0345	0.27323	0.04105	0.00277	0.00114	0.00201	0.00286	0.0027	0.00072	0.03134
DNA replication	0.16436	0.61718	0.03666	0.77859	0.54663	0.03844	0.16079	0.52247	0.02117	3e-05	0.92834	0.04405	0.28543	0.15542	0.00011	0.43031	0.50922	0.45351	0.32347	0.04875	0.52922	0.20638	0.48924	0.20851	0.11147	0.15523	0.13597	0.59073	0.00981	0.72525	0.8909	0.16575	0.97607	0.05154	0.04866	0.90046	0.25106	0.14515	0.38181	0.04802	0.02585	0.01839	0.05449	0.78821	0.4742	0.16728	0.41774	0.34375	0.0807
ECM-receptor interaction	0.94571	0.4946	0.00799	0.89813	0.00019	0.00256	0.13884	0.58003	0.02412	0.4496	0.35362	0.79861	0.02522	0.57961	0.0083	0.57327	0.3087	0.35724	0.42284	0.05958	0.42807	0.49812	0.32571	0.01673	0.51901	0.18002	0.68907	0.85196	0.11234	0.08092	0.65563	0.15736	0.30012	0.42367	0.20657	0.76435	0.93566	0.25486	0.2043	0.2677	0.935	0.60145	0.14719	0.94904	0.18262	0.03169	0.23369	0.45734	0.47925
Fatty acid degradation	0.82734	0.03984	0.15111	0.55676	0.59021	0.54368	0.04726	0.81489	0.62539	0.9554	0.02117	0.02959	0.53966	0.00927	0.04417	0.05265	0.0012	0.9554	0.18612	0.21912	0.93594	0.00117	0.17868	0.47457	0.06342	0.60587	0.00141	0.01734	0.01077	0.00937	0.00485	0.16728	0.07243	0.53359	0.35446	0.02005	0.0768	0.10902	0.80198	0.0065	0.02551	0.06061	0.00078	0.00062	0.08307	0.00113	0.00854	0.02169	0.02205
Fatty acid metabolism	0.63803	0.18379	0.53521	0.85791	0.42622	0.88384	0.10438	0.93842	0.803	0.34797	0.0947	0.28914	0.84097	0.02033	0.29962	0.17205	0.05668	0.92094	0.26179	0.64496	0.36812	0.00317	0.05399	0.06475	0.08196	0.83056	0.17568	0.66388	0.26953	0.00954	0.09587	0.51692	0.00339	0.99243	0.42867	0.26552	0.52595	0.14061	0.47902	0.13909	0.39313	0.11772	0.00755	0.09081	0.30555	0.01674	0.07261	0.26829	0.1318
Focal adhesion	0.60306	0.16409	0.01077	0.38598	0.0007	0.00358	0.01731	0.27173	0.00439	0.2309	0.15084	0.14596	0.00682	0.63164	0.01623	0.95841	0.25785	0.33902	0.27701	0.03982	0.49953	0.16993	0.02266	0.00305	0.33081	0.23739	0.41584	0.2236	0.02161	0.034	0.20975	0.02928	0.10438	0.23149	0.18867	0.49377	0.23245	0.24133	0.20185	0.19207	0.2586	0.75522	0.06569	0.41546	0.03461	0.00546	0.92834	0.1692	0.76809
Geraniol degradation	0.47902	0.00234	0.02474	0.32341	0.57342	0.99491	0.00869	0.64647	0.3652	0.033	0.00099	0.006	0.48924	0.02133	0.27401	1e-05	0.00062	0.15864	0.00505	0.77096	0.5062	1e-05	0.06743	0.50358	0.00322	0.04758	0.00065	0.04686	0.00078	0.02118	0.00047	0.003	0.03341	0.06046	0.00567	0.00653	0.07611	0.00074	0.29413	0	0.04758	0.00399	0	5e-05	0.00436	1e-05	0.0008	0.06581	0
Glycine, serine and threonine metabolism	0.72352	0.07125	0.02855	0.58396	0.17218	0.36721	0.01048	0.30057	0.07261	0.17602	0.8465	0.03156	0.52907	0.31897	0.0345	0.69738	0.17568	0.2874	0.00812	0.31871	0.84639	0.2168	0.61325	0.02302	0.07329	0.15084	0.08196	0.26436	2e-05	0.12284	0.18024	0.21252	0.60563	0.02127	0.03177	0.09533	0.10514	0.05459	0.55361	0.00067	0.9554	0.0646	0.00335	0.17602	0.03245	0.70063	0.51023	0.15424	0.24216
Glyoxylate and dicarboxylate metabolism	0.08815	0.17602	0.04926	0.08403	0.01418	0.03136	0.00895	0.30446	0.02309	0.00089	0.75584	0.04429	0.09701	0.16116	0.00147	0.03408	0.34873	0.47457	0.15285	0	0.03524	0.00099	0.0399	0.13456	0.38883	0.18171	0.13236	0.29232	0.01417	0.0057	0.18131	0.13456	0.0708	0.06659	0.22318	0.02329	0.14883	0.39797	0.02811	0.52595	0.62772	0.70955	0.16753	0.14481	0.00817	0.08403	0.23689	0.99862	0.1433
HIF-1 signaling pathway	0.01172	0.51474	0.03312	0.01255	0.08545	0.34603	0.25287	0.03666	0.03196	0.02412	0.0116	0.01137	0.32341	0.00114	0.62621	0.04752	0.05248	0.30812	0.00588	0.60151	0.44711	0.07801	0.18024	0.19827	0.07136	0	0.00316	0.04926	4e-05	0.04752	0.04124	0.00062	0.27629	0.13788	0.00043	0.03043	0.0399	0.00058	0.05847	0.00019	0.11038	0	2e-05	0.01233	0.00114	0.00096	0.07502	0.10443	0.0116
Homologous recombination	0.02511	0.29709	0.07772	0.69102	0.09081	0.15867	0.27497	0.5768	0.20925	0.00018	0.56288	0.05668	0.42262	0.10973	0.0581	0.25952	0.68582	0.31943	0.19957	0.03378	0.21959	0.56501	0.37772	0.24908	0.04145	0.03097	0.14872	0.26482	0.01347	0.13014	0.68768	0.49377	0.23891	0.00794	0.36328	0.20681	0.77775	0.26202	0.2483	0.12133	0.94122	0.01628	0.04829	0.27497	0.47108	0.0142	0.68782	0.5253	0.89325
Limonene and pinene degradation	0.14708	0.00037	0.0077	0.11274	0.19372	0.53821	0	0.86138	0.26278	0.02546	0.00048	0	0.44145	0.00439	0.97968	1e-05	2e-05	0.02732	8e-05	0.17475	0.68258	0	0.20455	0.98834	0	0.20681	0	0.00327	0	0.00029	5e-05	0.00013	0.02284	0.00025	0.01324	0.00062	0.00629	9e-05	0.81173	0	0.17589	0.01216	0	0	1e-05	0	0.00017	0.00018	7e-05
Lipopolysaccharide biosynthesis	0.40254	0.26605	0.12064	0.91554	0.16436	0.24522	0.25361	0.97687	0.06569	0.16575	0.1542	0.18366	0.5549	0.07748	0.29633	0.034	0.03323	0.59876	0.0121	0.7191	0.73958	0.00737	0.31149	0.04142	0.28457	0.016	0.00014	0.07783	0.00188	0.00018	0.15476	0.00981	0.03043	0.01249	0.0063	0.14738	0.31943	0.0025	0.02698	0.00343	0.32732	0.00414	0.00013	0.01857	0.11032	1e-05	0.22412	0.35362	0.08054
Lysine biosynthesis	0.79429	0.47108	0.00936	0.12402	0.01137	0.03721	0.46644	0.24238	0.00025	0.00072	0.68907	0.00567	0.59876	0.98489	0.191	0.1842	0.74078	0.59061	0.01324	0.98473	0.00178	0.08747	0.00862	0.11039	0.78821	0.0012	0.18339	0.70063	0.0399	0.86525	0.94904	0.94904	0.38326	0.53521	0.00073	0.12284	0.51896	0.4742	0.03799	6e-05	0.95234	0.00049	0.03714	0.86536	0.39797	0.034	0.62722	0.46556	0.78921
Lysosome	0.57496	0.15704	0.99001	0.88324	0.67292	0.83128	0.16329	0.63529	0.62722	0.02169	0.01967	0.02361	0.39834	0.88324	0.72492	0.23869	0.13773	0.05645	0.01859	0.86435	0.35689	0.03158	0.75128	0.7048	0.00101	0.64673	0.02361	0.31026	0.00018	0.47718	0.26511	0.18534	0.12012	0.00094	0.17815	0.07329	0.38598	0.04951	0.00019	0.24908	0.64343	0.82189	0.13186	0.0345	0.28945	0.09115	0.01488	1e-05	0.01391
Microbial metabolism in diverse environments	0.977	0.26406	0.10592	0.49812	0.56543	0.00062	0.18095	0.70408	0.09687	0.14421	0.94596	0.59782	0.00031	0.89813	0	0.44045	0.89813	0.75776	0.9554	0.00352	0.27635	0.87189	0.66456	0.00524	0.47597	0.58621	0.5549	0.11075	0.02586	0.34603	0.13456	0.2106	0.59036	0.03493	0.36171	0.22872	0.43466	0.08403	0.99001	0.67091	0.19001	0.78821	0.72793	0.97178	0.76751	0.87457	0.42584	0.9554	0.82734
MicroRNAs in cancer	0.54242	0.92821	0.01798	0.85066	0.01585	0.05265	0.38834	0.54363	0.01969	0.30567	0.32571	0.27611	0.30312	0.06616	0.03107	0.19477	0.0826	0.37251	0.11588	0.87851	0.90367	0.26202	0.73531	0.06198	0.83222	0.00116	0.00331	0.23837	0.01822	0.16436	0.26676	0.02117	0.94769	0.47902	0.00394	0.55676	0.29413	0.00291	0.08698	2e-05	0.38042	0.00264	0.00039	0.53924	0.07207	0.04338	0.62772	0.67516	0.63119
Neuroactive ligand-receptor interaction	0.82187	0.34375	0.38848	0.90231	0.32347	0.18534	0.00775	0.97178	0.26676	0.05473	0.01599	0.04139	0.86148	0.21399	0.10685	0.01452	0.2842	0.46331	0.99243	0.22125	0.71487	0.00062	0.59782	0.34142	0.03233	0.45144	0.04951	0.0957	0.06475	0.00309	0.04209	0.04732	0.00751	0.04752	0.00097	0.16997	0.18055	0.00729	0.3014	0.20386	0.58396	0.8431	0.0815	0.04524	0.75242	0.00328	0.99991	0.73713	0.02105
Nitrotoluene degradation	0.57197	0.59782	0.90873	0.98003	0.02081	0.58009	0.26453	0.46338	0.80911	0.03623	0.09325	0.38949	0.77778	0.74678	0.86694	0.33507	0.41676	0.35012	0.37613	0.46715	0.87457	0.9554	0.48635	0.35689	0.53359	0.92094	0.78064	0.63337	0.78821	0.29351	0.84295	0.37613	0.12662	0.14681	0.26953	0.33595	0.87041	0.05587	0.88196	0.62539	0.35215	0.71665	0.17283	0.52443	0.15111	0.11703	0.07125	0.57266	0.91379
Oxidative phosphorylation	0.51246	0.80313	0.02555	0.77524	0.73876	0.20975	0.27502	0.37714	0.03251	0.31858	0.57197	0.18589	0.04878	0.0807	0.79405	0.48099	0.03706	0.62285	0.1124	0.36649	0.08424	0.60789	0.48924	0.95198	0.02555	0.29432	0.69738	0.34797	0.22893	0.05001	0.19001	0.96305	0.32571	0.59782	0.70658	0.54808	0.94149	0.91621	0.86446	0.00056	0.73863	0.05104	0.79405	0.24238	0.27019	0.95095	0.935	0.74167	0.23869
Pathways in cancer	0.79429	0.24544	0.17917	0.80264	0.00323	0.18834	0.01463	0.43155	0.62233	0.92834	0.00145	0.2801	0.0429	0.57695	0.48368	0.76438	0.03473	0.9554	0.90532	0.7547	0.25486	0.1082	0.06294	0.00774	0.19962	0.64673	0.02109	0.02872	0.0157	0.00309	0.00751	0.00194	0.03987	0.57474	0.43031	0.18339	0.034	0.00179	0.80242	0.19165	0.13711	0.70955	0.06151	0.02555	0.04484	0.0116	0.36956	0.05522	0.60563
Peroxisome	0.04535	0.0185	0.30363	0.03107	0.55914	0.88196	0.00378	0.81969	0.46075	0.17922	0.01872	0.00081	0.33827	0.01638	0.87576	0.0006	0.20657	0.30388	0.0197	0.51977	0.4384	0.08196	0.36756	0.54049	0.00556	0.02048	0.0007	0.01042	0.00141	0.08729	0.01572	0.00414	0.07261	0.07801	0.01935	0.01159	0.02732	0.03505	0.74366	0.0077	0.08307	0.01548	0.00025	0.003	0.00023	0.01077	0.00096	0.0325	0.00904
PI3K-Akt signaling pathway	0.46556	0.09754	0.00535	0.56425	0	0.00097	0.01617	0.5062	0.0184	0.01524	0.09551	0.034	0.18226	0.6645	0.07122	0.99306	0.26371	0.27514	0.11897	0.0779	0.35592	0.15927	0.01815	0.01839	0.15527	0.35138	0.07125	0.47369	0.01734	0.15704	0.18352	0.17993	0.15542	0.2981	0.44264	0.19957	0.27557	0.08663	0.18534	0.1481	0.51617	0.32347	0.04663	0.3882	0.17114	0.00378	0.89227	0.05265	0.62621
Plant-pathogen interaction	0.83222	0.00784	0.01642	0.1426	0.00167	0.01899	0.00044	0.78921	0.07492	0.0768	0.00177	0.00016	0.51191	0.11772	0.55672	0.00684	0.09858	0.165	0.0085	0.26465	0.39797	8e-05	0.33027	0.26552	0.00086	0.36812	6e-05	0.00186	0.00019	0.04254	0.00954	0.0897	0.016	0.00074	0.01418	0.00023	0.03884	0.00114	0.89939	0.0012	0.52078	0.08683	0.01967	0.0116	0.00316	6e-05	0.08792	0.00147	0.42515
Polyketide sugar unit biosynthesis	0.4414	0.97607	0.01581	0.99159	0.38305	0.13186	0.76047	0.18534	0.04654	0.30273	0.88384	0.69117	0.4005	0.14055	0.03493	0.72789	0.71973	0.72029	0.50358	0.43256	0.6622	0.06322	0.83737	0.15487	0.40036	0.22381	0.55115	0.32933	0.04338	0.1091	0.37403	0.09551	0.9554	0.25248	0.07261	0.23635	0.53048	0.33595	0.04654	0.05027	0.49074	0.70408	0.02373	0.78903	0.97888	0.10902	0.24544	0.60654	0.43419
Prion diseases	0.25923	0.01043	0.23058	0.0744	0.02749	0.30484	8e-05	0.09308	0.7647	0.00661	1e-05	4e-05	0.11299	0.00123	0.52489	0.05222	2e-05	0.07465	0.01916	0.02022	0.14424	4e-05	0.25889	0.21267	0	0.96889	1e-05	0.05183	0	0	1e-05	7e-05	1e-05	0.00123	0.24908	0.06996	0.00372	0.00302	0.79575	0.11197	0.51755	0.46613	6e-05	0	6e-05	0.0002	0.00676	0.00108	1e-05
Protein processing in endoplasmic reticulum	0.27263	0.00497	0.05213	0.1433	0.08802	0.39797	0.00079	0.53659	0.15157	0.09614	0.00232	0.00123	0.43419	0.003	0.6415	0.00751	0.27852	0.01635	0.12064	0.14278	0.86874	0.00123	0.27102	0.19151	0.00546	0.15173	0.00042	0.00141	3e-05	0.01389	0.01077	0.08867	0.01679	0.07996	0.069	9e-05	0.05535	0.00382	0.45382	0.00138	0.01674	0.02862	0.0039	0.00095	0.00191	0.00595	0.01077	0.00343	0.16026
Salmonella infection	0.02192	0.02212	0.15324	0.07575	0.02795	0.54368	0.0497	0.28914	0.25287	0.57855	0.18489	0.04639	0.66311	0.25287	0.84312	0.00608	0.05645	0.2842	0.00078	0.33896	0.2284	0	0.32366	0.47902	0.38686	0.05978	0.00141	0.0065	0.01843	0.00954	0.003	0.05668	0.08543	0.05645	0.14428	0.00165	0.00013	0.07125	0.00156	0.00594	0.02418	0.16559	0.00058	0.02042	0.01712	0.00117	0.01734	0.29076	0.24061
Small cell lung cancer	0.84779	0.66612	0.01674	0.88304	0.00575	0.0025	0.01829	0.65182	0.01492	0.18002	0.16154	0.67239	0.02792	0.73527	0.0012	0.91727	0.12752	0.77566	0.64647	0.02805	0.93842	0.08403	0.04605	0.01623	0.94904	0.08424	0.13014	0.48924	0.01822	0.01579	0.35551	0.00576	0.17655	0.42807	0.10937	0.9554	0.62645	0.1412	0.11075	0.0768	0.585	0.51433	0.03614	0.51822	0.07336	0.0073	0.88963	0.32571	0.9095
Sulfur metabolism	0.62233	0.26764	0.00317	0.99001	0.11703	6e-05	0.95425	0.13014	0.48295	0.03276	0.74447	0.83737	0.57496	0.994	0.00234	0.94904	0.43374	0.67239	0.27502	0.03669	0.46035	0.98859	0.97059	0.64496	0.95122	0.94904	0.42807	0.27335	0.68491	0.80913	0.2981	0.68034	0.59067	0.07853	0.85969	0.191	0.22125	0.7923	0.94332	0.935	0.1058	0.58393	0.89804	0.69241	0.74167	0.54236	0.47783	0.65988	0.97395
Terpenoid backbone biosynthesis	0.89813	0.84372	0.00297	0.91901	0.22386	0.05068	0.16421	0.01875	0.11772	0.006	0.4742	0.20925	0.61331	0.73165	0.12452	0.02014	0.13087	0.77524	0.19716	0.49904	0.19114	0.0399	0.15904	0.58663	0.7955	0.00332	0.00567	0.64768	0.07165	0.51896	0.94815	0.11703	0.35592	0.09891	0.0005	0.47132	0.85602	0.00865	0.78355	0.00065	0.92103	0.00485	0.00726	0.41974	0.10943	8e-05	0.82765	0.23788	0.70672
Toxoplasmosis	0.97968	0.82916	0.00733	0.69226	0.01341	0.00112	0.04273	0.83222	0.00807	0.19151	0.1412	0.66225	0.02752	0.50813	0.00013	0.8021	0.0826	0.98571	0.8911	0.01613	0.95721	0.07465	0.17868	0.02511	0.90367	0.05163	0.12624	0.84306	0.01639	0.0116	0.73661	0.00687	0.1229	0.28753	0.0534	0.62755	0.99629	0.04484	0.11417	0.17283	0.94904	0.43959	0.04951	0.55505	0.12946	0.00332	0.66336	0.42668	0.808
Tyrosine metabolism	0.48239	0.0085	0.06714	0.25727	0.03355	0.19354	0.05503	0.35537	0.49241	0.62799	0.20049	0.00227	0.07996	0.53007	0.62959	0.12969	0.173	0.52473	0.14741	0.14061	0.32571	0.00075	0.39732	0.22697	0.11585	0.47369	6e-05	0.03627	0.07332	0.04565	0.16367	0.04144	0.56281	0.01029	0.52198	0.03666	0.06046	0.414	0.51185	0.03554	0.90386	0.42367	0.00974	0.01282	0.05154	0.00285	0.56117	0.0581	0.89374
Vancomycin resistance	0.54445	0.76047	0.04829	0.0399	0.11891	0.00099	0.02105	0.66311	0.0097	0.01282	0.25361	0.00096	0.15927	0.18352	0.00267	0.01994	0.489	0.47409	0.32772	0.00199	0.48877	0.0005	0.07332	0.52473	0.24908	0.89286	0.02188	0.18904	0.21933	0.3932	0.67201	0.23213	0.11679	0.07511	0.54808	0.10637	0.88835	0.97526	0.02438	0.16199	0.90222	0.75046	0.25078	0.2046	0.01966	0.03261	0.112	0.97661	0.05104
[truncated: 11 more columns]

## Sheet: Table S9
Table S9: Comprehensive list of all medium and high-quality bins derived from species binning.
bin	completeness	contamination	GC	size	Gene number	Average(bp)	N90	N50	classification	fastani_ani	fastani_af
LO_bin.1	95.56	1.582	0.524	2334935	1971	905.52	4845	14112	d__Bacteria;p__Firmicutes;c__Negativicutes;o__Veillonellales;f__Dialisteraceae;g__Dialister;s__Dialister sp900538805	96.62	0.803
LO_bin.10	88.47	3.02	0.508	2038557	2117	834.66	2513	5480	d__Bacteria;p__Firmicutes;c__Clostridia;o__Oscillospirales;f__Ruminococcaceae;g__Fumia;s__	0	0
LO_bin.100	95.3	2.684	0.462	2676467	2427	993.66	11037	35663	d__Bacteria;p__Firmicutes;c__Clostridia;o__Oscillospirales;f__Acutalibacteraceae;g__UBA737;s__UBA737 sp900549055	97.62	0.845
LO_bin.101	69.48	3.579	0.454	2150973	2428	814.25	2022	4450	d__Bacteria;p__Firmicutes;c__Clostridia;o__Lachnospirales;f__Lachnospiraceae;g__Anaerostipes;s__Anaerostipes caccae	99.17	0.99
LO_bin.102	84.85	7.89	0.545	1511588	1612	862.68	2260	5025	d__Bacteria;p__Firmicutes;c__Clostridia;o__Oscillospirales;f__Acutalibacteraceae;g__CAG-217;s__CAG-217 sp000436335	97.32	0.924
LO_bin.103	82.11	0.268	0.69	2220748	1971	973.09	8939	29098	d__Bacteria;p__Actinomycetota;c__Coriobacteriia;o__Coriobacteriales;f__Coriobacteriaceae;g__Collinsella;s__Collinsella stercoripullorum	97.93	0.804
LO_bin.104	91.66	5.704	0.455	2272915	2406	820.68	2972	8154	d__Bacteria;p__Firmicutes;c__Clostridia;o__Oscillospirales;f__Ruminococcaceae;g__Negativibacillus;s__Negativibacillus massiliensis	97.47	0.977
LO_bin.105	95.37	4.157	0.37	2555206	2418	897.9	32028	91648	d__Bacteria;p__Firmicutes;c__Bacilli;o__Lactobacillales;f__Enterococcaceae;g__Enterococcus_B;s__Enterococcus_B hirae	99.81	0.953
LO_bin.106	94.29	1.812	0.457	2451929	2413	941.21	4582	12773	d__Bacteria;p__Firmicutes;c__Clostridia;o__UBA1381;f__UBA9506;g__Congzhengia;s__Congzhengia minquanensis	98.91	0.981
LO_bin.107	83.95	5.59	0.507	4980346	4566	1001.33	12525	39207	d__Bacteria;p__Firmicutes;c__Clostridia;o__Lachnospirales;f__Lachnospiraceae;g__Hungatella_A;s__Hungatella_A hathewayi_A	99.87	0.976
LO_bin.108	93.89	2.704	0.558	2490889	2099	1044.08	5898	16120	d__Bacteria;p__Bacteroidota;c__Bacteroidia;o__Bacteroidales;f__Muribaculaceae;g__CAG-485;s__CAG-485 sp002491165	99.05	0.854
LO_bin.109	53.07	6.655	0.618	1317666	1489	793.3	1902	3806	d__Bacteria;p__Firmicutes;c__Clostridia;o__Oscillospirales;f__Oscillospiraceae;g__CAG-103;s__CAG-103 sp900543625	96.91	0.945
LO_bin.11	88.75	4.194	0.591	2175255	2084	931.17	8027	25204	d__Bacteria;p__Firmicutes;c__Clostridia;o__Oscillospirales;f__Oscillospiraceae;g__CAG-170;s__CAG-170 sp000436735	97.97	0.774
LO_bin.110	77.7	9.584	0.627	1676247	1701	883.44	4731	15106	d__Bacteria;p__Firmicutes;c__Clostridia;o__Oscillospirales;f__Oscillospiraceae;g__Vescimonas;s__Vescimonas sp001916855	97.51	0.938
LO_bin.111	98.65	0.671	0.446	3342157	3083	971.42	7792	59171	d__Bacteria;p__Firmicutes;c__Clostridia;o__Lachnospirales;f__Lachnospiraceae;g__Butyribacter;s__Butyribacter huaianensis	98.82	0.861
LO_bin.112	89.06	4.113	0.423	2225264	2195	921.68	3065	11375	d__Bacteria;p__Firmicutes;c__Clostridia;o__Lachnospirales;f__Lachnospiraceae;g__Blautia_A;s__Blautia_A obeum	98.87	0.955
LO_bin.113	91.5	1.293	0.493	2574721	2369	978.5	31382	87613	d__Bacteria;p__Pseudomonadota;c__Gammaproteobacteria;o__Pseudomonadales;f__Pseudomonadaceae;g__Thiopseudomonas;s__Thiopseudomonas sp012518175	98.7	0.941
LO_bin.114	93.72	8.75	0.28	3319837	3159	905.42	8140	30464	d__Bacteria;p__Firmicutes;c__Clostridia;o__Clostridiales;f__Clostridiaceae;g__Clostridium;s__Clostridium saudiense	99.68	0.915
LO_bin.115	95.74	3.546	0.49	2067673	1994	910.24	3446	10156	d__Bacteria;p__Firmicutes;c__Clostridia;o__Peptostreptococcales;f__Anaerovoracaceae;g__Lentihominibacter;s__Lentihominibacter sp900066305	98.27	0.967
LO_bin.116	91.51	3.497	0.436	4784797	4118	1039.55	7807	34561	d__Bacteria;p__Bacteroidota;c__Bacteroidia;o__Bacteroidales;f__Bacteroidaceae;g__Bacteroides;s__Bacteroides fragilis	99.12	0.92
LO_bin.117	83.4	1.677	0.464	1796316	1640	989.02	9872	24703	d__Bacteria;p__Firmicutes;c__Clostridia;o__Oscillospirales;f__Ruminococcaceae;g__Ruminococcus_C;s__Ruminococcus_C sp000437255	98.9	0.956
LO_bin.118	71.18	7.392	0.385	1716072	1902	783.8	1859	3346	d__Bacteria;p__Firmicutes;c__Clostridia;o__Oscillospirales;f__Acutalibacteraceae;g__UMGS1071;s__UMGS1071 sp900542375	98.1	0.886
LO_bin.119	88.68	1.274	0.409	3026709	2562	1064.94	9368	35326	d__Bacteria;p__Bacteroidota;c__Bacteroidia;o__Bacteroidales;f__Bacteroidaceae;g__Phocaeicola;s__Phocaeicola coprocola	99.01	0.906
LO_bin.12	90.18	3.225	0.539	1604503	1771	817.81	2353	6483	d__Bacteria;p__Firmicutes;c__Clostridia;o__Christensenellales;f__CAG-138;g__SFEL01;s__SFEL01 sp004557245	96.38	0.901
LO_bin.120	87.76	5.769	0.585	2647198	2592	901.09	2339	5944	d__Bacteria;p__Firmicutes;c__Clostridia;o__Christensenellales;f__CAG-74;g__UBA11524;s__UBA11524 sp000437595	97.2	0.909
LO_bin.121	97.98	0	0.428	2687885	2392	991.29	13981	54256	d__Bacteria;p__Firmicutes;c__Clostridia;o__Oscillospirales;f__Ruminococcaceae;g__HGM13222;s__HGM13222 sp900757485	98.9	0.771
LO_bin.122	94.01	1.047	0.479	1841775	1826	895.04	7146	21786	d__Bacteria;p__Firmicutes;c__Negativicutes;o__Acidaminococcales;f__Acidaminococcaceae;g__Phascolarctobacterium_A;s__Phascolarctobacterium_A succinatutens	99.29	0.925
LO_bin.123	92.17	0	0.453	1690610	1571	976.84	26822	73683	d__Bacteria;p__Firmicutes;c__Clostridia;o__Oscillospirales;f__CAG-272;g__CAG-841;s__CAG-841 sp000437375	98.91	0.909
LO_bin.124	95.82	0.95	0.582	2328525	2402	870.12	7996	27240	d__Bacteria;p__Firmicutes;c__Clostridia;o__Oscillospirales;f__Butyricicoccaceae;g__Agathobaculum;s__Agathobaculum sp900291975	99.51	0.98
LO_bin.125	85.91	0.391	0.447	2215077	2083	962.38	3040	10405	d__Bacteria;p__Firmicutes;c__Clostridia;o__Lachnospirales;f__Lachnospiraceae;g__Coprococcus;s__Coprococcus eutactus_A	98.57	0.949
LO_bin.126	95.63	2.684	0.522	2031201	2038	872.64	4592	14992	d__Bacteria;p__Firmicutes;c__Clostridia;o__Oscillospirales;f__Ruminococcaceae;g__Negativibacillus;s__Negativibacillus sp000435195	97.47	0.798
LO_bin.127	94.45	1.37	0.407	1521067	1551	874.39	13152	41473	d__Bacteria;p__Firmicutes;c__Bacilli;o__Lactobacillales;f__Streptococcaceae;g__Streptococcus;s__Streptococcus alactolyticus	99.18	0.938
LO_bin.128	94.29	0.671	0.542	2439841	2214	960.67	5583	19104	d__Bacteria;p__Firmicutes;c__Clostridia;o__Oscillospirales;f__Acutalibacteraceae;g__Anaeromassilibacillus;s__Anaeromassilibacillus stercoravium	98.98	0.951
LO_bin.129	62.33	2.013	0.576	2036117	2195	806.24	2097	4167	d__Bacteria;p__Firmicutes;c__Clostridia;o__Oscillospirales;f__Acutalibacteraceae;g__Avimonas;s__Avimonas sp900551425	99.75	0.945
LO_bin.13	92.26	0.314	0.387	1544756	1638	848.33	2759	7507	d__Bacteria;p__Firmicutes;c__Bacilli;o__Erysipelotrichales;f__Erysipelotrichaceae;g__Amedibacillus;s__Amedibacillus dolichus	99.15	0.984
LO_bin.130	87.9	3.354	0.545	1412850	1459	867.78	2594	7255	d__Bacteria;p__Actinomycetota;c__Coriobacteriia;o__Coriobacteriales;f__Eggerthellaceae;g__Anaerotardibacter;s__Anaerotardibacter sp000435675	95.8	0.95
LO_bin.131	98.24	2.046	0.458	2863368	2772	940.16	25875	105478	d__Bacteria;p__Firmicutes;c__Clostridia;o__Lachnospirales;f__Lachnospiraceae;g__Sellimonas;s__Sellimonas intestinalis	99.5	0.949
LO_bin.132	93.4	6.795	0.45	2211583	2187	927.92	3004	12192	d__Bacteria;p__Firmicutes;c__Clostridia;o__Lachnospirales;f__Lachnospiraceae;g__Wujia;s__Wujia chipingensis	98.7	0.956
LO_bin.133	91.5	4.509	0.391	1677433	1917	780.53	1950	4329	d__Bacteria;p__Firmicutes;c__Bacilli;o__Lactobacillales;f__Lactobacillaceae;g__Limosilactobacillus;s__Limosilactobacillus reuteri	97.75	0.946
LO_bin.134	62.1	2.735	0.374	666343	715	846.42	3050	7214	d__Bacteria;p__Patescibacteria;c__Saccharimonadia;o__Saccharimonadales;f__UBA10027;g__SDRW01;s__SDRW01 sp007845485	97.67	0.928
LO_bin.135	68.54	1.983	0.476	1488986	1639	775.81	2392	5370	d__Bacteria;p__Firmicutes;c__Clostridia;o__Oscillospirales;f__Feifaniaceae;g__CAJFTX01;s__	0	0
LO_bin.136	93.08	3.312	0.655	6570959	6865	842.28	3839	11854	d__Bacteria;p__Pseudomonadota;c__Alphaproteobacteria;o__Rhizobiales;f__Xanthobacteraceae;g__Bradyrhizobium;s__	0	0
LO_bin.137	95.6	2.208	0.414	2373421	2196	1000.51	7044	27167	d__Bacteria;p__Firmicutes;c__Clostridia;o__Lachnospirales;f__Lachnospiraceae;g__CAG-303;s__CAG-303 sp000437755	98.35	0.936
LO_bin.138	77.5	1.289	0.343	2485539	2395	861.47	7456	35112	d__Bacteria;p__Firmicutes;c__Bacilli;o__Haloplasmatales;f__Turicibacteraceae;g__Turicibacter;s__Turicibacter bilis	98.14	0.877
LO_bin.139	79.95	6.329	0.498	2433193	2498	879.97	2654	7948	d__Bacteria;p__Firmicutes;c__Clostridia;o__Lachnospirales;f__Lachnospiraceae;g__Ventrimonas;s__Ventrimonas sp003480315	98.58	0.92
LO_bin.14	97.31	9.563	0.589	2696491	2528	927.43	10128	40863	d__Bacteria;p__Firmicutes;c__Clostridia;o__Oscillospirales;f__Acutalibacteraceae;g__UMGS1623;s__UMGS1623 sp934647945	99.52	0.911
LO_bin.140	90.8	2.752	0.465	2592964	2536	934.07	4019	14614	d__Bacteria;p__Firmicutes;c__Clostridia;o__Lachnospirales;f__Lachnospiraceae;g__Schaedlerella;s__Schaedlerella glycyrrhizinilytica_A	98.62	0.933
LO_bin.141	85.85	3.579	0.575	2368394	2261	928.58	2596	6860	d__Bacteria;p__Firmicutes;c__Clostridia;o__Oscillospirales;f__Oscillospiraceae;g__Faecousia;s__Faecousia sp000435995	99.63	0.949
LO_bin.142	99.05	0	0.313	3105428	3119	889.66	22394	62705	d__Bacteria;p__Firmicutes;c__Bacilli;o__Erysipelotrichales;f__Coprobacillaceae;g__Thomasclavelia;s__Thomasclavelia ramosa	99.7	0.925
LO_bin.143	77.58	1.424	0.428	1658837	1621	917.32	3515	12987	d__Bacteria;p__Firmicutes;c__Clostridia;o__Lachnospirales;f__Lachnospiraceae;g__Blautia_A;s__Blautia_A sp000285855	98.71	0.968
LO_bin.144	71.93	6.431	0.391	1452423	1660	775.27	1773	2985	d__Bacteria;p__Firmicutes;c__Negativicutes;o__Veillonellales;f__Veillonellaceae;g__Veillonella;s__Veillonella sp900757715	96.04	0.874
LO_bin.145	96.62	0.596	0.272	2409134	2341	896.18	8989	36219	d__Bacteria;p__Firmicutes;c__Clostridia;o__Clostridiales;f__Clostridiaceae;g__Sarcina;s__Sarcina ventriculi	98.86	0.959
LO_bin.146	69.45	0	0.585	1097826	1182	840.49	3540	9325	d__Bacteria;p__Firmicutes;c__Clostridia;o__Oscillospirales;f__Oscillospiraceae;g__ER4;s__ER4 sp003522105	97.8	0.887
LO_bin.147	90.73	4.139	0.524	2463377	2517	878.96	3246	10731	d__Bacteria;p__Firmicutes;c__Clostridia;o__Lachnospirales;f__Lachnospiraceae;g__JAGTTR01;s__JAGTTR01 sp018223385	98.28	0.954
LO_bin.148	78.46	2.787	0.621	2482633	2667	828.98	2089	5042	d__Bacteria;p__Firmicutes;c__Clostridia;o__Christensenellales;f__CAG-74;g__Faecivicinus;s__Faecivicinus sp900553265	97.62	0.845
LO_bin.149	51.39	0	0.435	1532118	1615	862.27	2282	5243	d__Bacteria;p__Firmicutes;c__Clostridia;o__Lachnospirales;f__Lachnospiraceae;g__Blautia_A;s__Blautia_A sp900120195	98	0.966
LO_bin.15	60.65	3.467	0.606	1535425	1708	802.65	2181	5071	d__Bacteria;p__Firmicutes;c__Clostridia;o__Oscillospirales;f__Oscillospiraceae;g__Evtepia;s__Evtepia sp004556345	98.64	0.916
LO_bin.150	92.39	2.908	0.549	2880977	2770	912.52	13413	38577	d__Bacteria;p__Firmicutes;c__Clostridia;o__Oscillospirales;f__Ruminococcaceae;g__Anaerotruncus;s__Anaerotruncus colihominis	99.61	0.929
LO_bin.151	85.55	3.914	0.621	1755292	1742	909.03	4110	14497	d__Bacteria;p__Firmicutes;c__Clostridia;o__Oscillospirales;f__Oscillospiraceae;g__Vescimonas;s__Vescimonas sp900545585	98.28	0.909
LO_bin.152	70.23	3.263	0.557	1873893	2028	804.39	1928	3679	d__Bacteria;p__Firmicutes;c__Clostridia;o__Christensenellales;f__CAG-74;g__Ventricola;s__Ventricola sp900548125	95.53	0.807
LO_bin.153	92.03	2.539	0.503	2625865	2538	930.45	3164	10047	d__Bacteria;p__Firmicutes;c__Clostridia;o__Lachnospirales;f__Lachnospiraceae;g__Roseburia;s__Roseburia hominis	98.04	0.921
LO_bin.154	66.48	1.677	0.268	1201525	1255	845.05	17380	49229	d__Bacteria;p__Firmicutes;c__Clostridia;o__TANB77;f__CAG-508;g__CAG-269;s__CAG-269 sp000431335	98.49	0.822
LO_bin.155	89.08	1.375	0.534	1428606	1386	933.84	4496	14056	d__Bacteria;p__Pseudomonadota;c__Gammaproteobacteria;o__Burkholderiales;f__Burkholderiaceae_A;g__Duodenibacillus;s__Duodenibacillus sp900544335	97.28	0.882
LO_bin.156	94.06	1.518	0.565	1977716	1879	916.26	8574	29908	d__Bacteria;p__Firmicutes;c__Clostridia;o__Oscillospirales;f__UMGS1783;g__UMGS1783;s__UMGS1783 sp900555065	99.07	0.899
LO_bin.157	96.62	0.187	0.377	2638934	2561	920.27	27176	96793	d__Bacteria;p__Firmicutes;c__Bacilli;o__Lactobacillales;f__Enterococcaceae;g__Enterococcus;s__Enterococcus faecalis	98.85	0.932
LO_bin.158	95.99	3.949	0.583	2985858	2769	949.49	6110	21472	d__Bacteria;p__Firmicutes;c__Clostridia;o__Christensenellales;f__CAG-74;g__Limiplasma;s__Limiplasma sp900548145	97.85	0.834
LO_bin.159	93.87	5.806	0.637	2489520	2363	925.19	2512	8177	d__Bacteria;p__Actinomycetota;c__Coriobacteriia;o__Coriobacteriales;f__Eggerthellaceae;g__Adlercreutzia;s__Adlercreutzia equolifaciens	96.56	0.848
LO_bin.16	95.72	6.912	0.44	2647178	2643	918.34	3380	12837	d__Bacteria;p__Firmicutes;c__Clostridia;o__Lachnospirales;f__Lachnospiraceae;g__Agathobacter;s__Agathobacter faecis	98.3	0.892
LO_bin.160	94.99	3.45	0.461	4450494	4256	921.32	3753	12183	d__Bacteria;p__Firmicutes;c__Clostridia;o__Lachnospirales;f__Lachnospiraceae;g__Muricomes;s__Muricomes sp000509105	99.18	0.921
LO_bin.161	97.98	0.671	0.323	2220860	2026	963.6	4855	20198	d__Bacteria;p__Firmicutes;c__Clostridia;o__Lachnospirales;f__Lachnospiraceae;g__Eubacterium_G;s__Eubacterium_G sp000434315	98.63	0.955
LO_bin.162	89.17	0.61	0.433	1982941	1846	958.76	5083	16994	d__Bacteria;p__Firmicutes;c__Clostridia;o__Lachnospirales;f__Lachnospiraceae;g__Mediterraneibacter;s__Mediterraneibacter lactaris	99.13	0.979
LO_bin.163	53.39	2.335	0.571	2275313	2585	755.71	1842	3533	d__Bacteria;p__Firmicutes;c__Clostridia;o__Oscillospirales;f__QAMX01;g__QAMX01;s__QAMX01 sp003149835	97.12	0.546
LO_bin.164	90.18	2.074	0.612	2245203	2158	968.69	19003	56412	d__Bacteria;p__Firmicutes;c__Clostridia;o__Oscillospirales;f__Oscillospiraceae;g__Scatomorpha;s__Scatomorpha merdavium	98.71	0.921
LO_bin.165	85.24	2.323	0.565	1735064	1461	1049.84	5340	19321	d__Bacteria;p__Actinomycetota;c__Actinomycetia;o__Actinomycetales;f__Bifidobacteriaceae;g__Bifidobacterium;s__Bifidobacterium pseudocatenulatum	98.29	0.962
LO_bin.166	87.37	1.121	0.558	1537981	1390	969.71	4457	15084	d__Bacteria;p__Bacteroidota;c__Bacteroidia;o__Bacteroidales;f__Rikenellaceae;g__Alistipes;s__Alistipes putredinis	99.14	0.96
LO_bin.167	93.39	0.806	0.593	1855259	1825	927.86	8879	32734	d__Archaea;p__Thermoplasmatota;c__Thermoplasmata;o__Methanomassiliicoccales;f__Methanomethylophilaceae;g__UBA71;s__	0	0
LO_bin.168	90.56	1.415	0.311	2884428	3036	858.86	5792	19290	d__Bacteria;p__Firmicutes;c__Bacilli;o__Erysipelotrichales;f__Coprobacillaceae;g__Coprobacillus;s__Coprobacillus cateniformis	99.35	0.975
LO_bin.169	89.51	3.575	0.625	2212406	1950	974.72	4575	15086	d__Bacteria;p__Actinomycetota;c__Coriobacteriia;o__Coriobacteriales;f__Eggerthellaceae;g__Senegalimassilia;s__Senegalimassilia anaerobia	95.11	0.837
LO_bin.17	98.4	0	0.313	1607676	1659	881.33	8224	33262	d__Archaea;p__Methanobacteriota;c__Methanobacteria;o__Methanobacteriales;f__Methanobacteriaceae;g__Methanobrevibacter_A;s__Methanobrevibacter_smithii A	99.01	0.955
LO_bin.170	90.05	2.162	0.524	2253333	2397	842.92	2805	7148	d__Bacteria;p__Firmicutes;c__Clostridia;o__Christensenellales;f__Christensenellaceae;g__Christensenella;s__Christensenella minuta	99.74	0.993
LO_bin.171	92.97	1.677	0.441	2376852	2264	936.46	5438	19382	d__Bacteria;p__Firmicutes;c__Clostridia;o__Lachnospirales;f__Lachnospiraceae;g__Coprococcus_A;s__Coprococcus_A catus_A	98.98	0.971
LO_bin.172	73.27	2.852	0.54	1345052	1398	882.3	3355	9745	d__Bacteria;p__Firmicutes;c__Clostridia;o__Oscillospirales;f__Acutalibacteraceae;g__RGIG3926;s__	0	0
LO_bin.173	98.43	1.006	0.424	2913597	2731	943.27	3793	17876	d__Bacteria;p__Firmicutes;c__Clostridia;o__Lachnospirales;f__Lachnospiraceae;g__Butyribacter;s__Butyribacter sp003529475	98.37	0.872
LO_bin.174	98.35	0.709	0.427	1923824	1890	929.47	22922	69451	d__Bacteria;p__Firmicutes;c__Clostridia;o__Peptostreptococcales;f__Anaerovoracaceae;g__Lentihominibacter;s__Lentihominibacter excrementavium	99.48	0.923
LO_bin.175	56.03	1.724	0.544	4397116	4588	866.38	3014	10172	d__Bacteria;p__Pseudomonadota;c__Gammaproteobacteria;o__Enterobacterales;f__Enterobacteriaceae;g__Enterobacter;s__Enterobacter hormaechei_A	95.53	0.801
LO_bin.176	94.09	3.375	0.344	1826947	1743	953.54	7168	25268	d__Bacteria;p__Firmicutes;c__Bacilli;o__Lactobacillales;f__Lactobacillaceae;g__Lactobacillus;s__Lactobacillus johnsonii	96.54	0.821
LO_bin.177	92.41	1.342	0.384	2450878	2231	922.42	3443	11986	d__Bacteria;p__Firmicutes;c__Clostridia;o__Lachnospirales;f__Lachnospiraceae;g__Anaerobutyricum;s__Anaerobutyricum hallii	98.42	0.896
LO_bin.178	95.51	2.991	0.594	2826392	2335	1077.71	12774	36280	d__Bacteria;p__Bacteroidota;c__Bacteroidia;o__Bacteroidales;f__Rikenellaceae;g__Alistipes;s__Alistipes communis	98.85	0.93
LO_bin.179	95.66	2.953	0.446	3324966	2862	1068.55	4762	17555	d__Bacteria;p__Bacteroidota;c__Bacteroidia;o__Bacteroidales;f__Bacteroidaceae;g__Phocaeicola;s__Phocaeicola plebeius_A	98.15	0.9
LO_bin.18	98.73	4.113	0.437	2589173	2758	823.32	4178	53731	d__Bacteria;p__Firmicutes;c__Negativicutes;o__Veillonellales;f__Dialisteraceae;g__Dialister;s__Dialister invisus	97.73	0.829
LO_bin.180	89.56	5.063	0.489	5434516	4931	999.43	7673	25725	d__Bacteria;p__Firmicutes;c__Clostridia;o__Lachnospirales;f__Lachnospiraceae;g__Hungatella;s__Hungatella hathewayi	99.3	0.951
LO_bin.181	86.7	8.062	0.626	2036000	2160	820.91	2498	7021	d__Bacteria;p__Firmicutes;c__Clostridia;o__Oscillospirales;f__Oscillospiraceae;g__Evtepia;s__Evtepia excrementipullorum	98.07	0.882
LO_bin.182	50.4	1.88	0.481	1933057	1784	971.37	2182	5180	d__Bacteria;p__Bacteroidota;c__Bacteroidia;o__Bacteroidales;f__Bacteroidaceae;g__Prevotella;s__Prevotella sp900767615	97.37	0.954
LO_bin.183	95.13	2.492	0.661	2598620	2503	941.37	17783	62067	d__Bacteria;p__Firmicutes;c__Clostridia;o__Christensenellales;f__UBA1750;g__Spyradocola;s__Spyradocola merdavium	98.41	0.928
LO_bin.184	91.14	1.179	0.369	2785380	2504	963.5	3986	13030	d__Bacteria;p__Firmicutes;c__Clostridia;o__Lachnospirales;f__Lachnospiraceae;g__Butyribacter;s__Butyribacter intestini	99.2	0.976
LO_bin.185	85.19	0	0.536	1783170	1581	1028.81	27672	83790	d__Bacteria;p__Firmicutes;c__Clostridia;o__Oscillospirales;f__Acutalibacteraceae;g__CAG-177;s__CAG-177 sp000431775	98.49	0.925
LO_bin.186	90.57	7.239	0.404	2350382	2482	835.28	2873	9084	d__Bacteria;p__Firmicutes;c__Bacilli;o__Lactobacillales;f__Enterococcaceae;g__Enterococcus_A;s__Enterococcus_A pseudoavium	98.99	0.937
LO_bin.187	95	0.546	0.534	1629870	1701	840.12	3815	11822	d__Bacteria;p__Firmicutes;c__Bacilli;o__Lactobacillales;f__Lactobacillaceae;g__Limosilactobacillus;s__Limosilactobacillus fermentum	98.94	0.966
LO_bin.188	99.4	0.499	0.535	2440882	2286	929.35	13027	35836	d__Bacteria;p__Firmicutes;c__Negativicutes;o__Veillonellales;f__Megasphaeraceae;g__Megasphaera;s__Megasphaera sp000417505	97.4	0.818
LO_bin.189	90.66	1.315	0.415	1998765	1991	903.42	3343	9277	d__Bacteria;p__Firmicutes;c__Clostridia;o__Lachnospirales;f__Lachnospiraceae;g__Dorea;s__Dorea formicigenerans	98.49	0.97
LO_bin.19	94.83	1.898	0.457	2365971	2452	890.54	3161	10406	d__Bacteria;p__Firmicutes;c__Clostridia;o__Lachnospirales;f__Lachnospiraceae;g__Choladocola;s__Choladocola sp003480725	98.22	0.914
LO_bin.190	93.9	3.416	0.417	2132436	1981	967.29	3127	10315	d__Bacteria;p__Firmicutes;c__Clostridia;o__Lachnospirales;f__Lachnospiraceae;g__Coprococcus;s__Coprococcus sp900066115	98.75	0.964
LO_bin.191	62.06	1.724	0.514	1969212	1721	1043.97	4280	12818	d__Bacteria;p__Bacteroidota;c__Bacteroidia;o__Bacteroidales;f__Muribaculaceae;g__Limisoma;s__Limisoma sp000437795	97.91	0.969
LO_bin.192	93.64	1.25	0.469	1843798	1728	967.54	30517	90153	d__Bacteria;p__Pseudomonadota;c__Gammaproteobacteria;o__Burkholderiales;f__Burkholderiaceae_A;g__Aphodousia;s__Aphodousia secunda_B	96.51	0.879
LO_bin.193	87.9	7.258	0.426	3883124	3411	1033.29	3391	11428	d__Bacteria;p__Bacteroidota;c__Bacteroidia;o__Bacteroidales;f__Marinifilaceae;g__Butyricimonas;s__Butyricimonas virosa	98.95	0.94
LO_bin.194	64.04	5.853	0.388	1888052	2115	797.16	1930	5115	d__Bacteria;p__Firmicutes;c__Bacilli;o__RF39;f__UBA660;g__CAG-710;s__	0	0
LO_bin.195	86.32	1.006	0.432	1737941	1600	971.82	4183	18258	d__Bacteria;p__Firmicutes;c__Clostridia;o__Lachnospirales;f__Lachnospiraceae;g__Coprococcus;s__Coprococcus eutactus	98.83	0.98
LO_bin.196	96.55	6.329	0.49	2438082	2330	921.83	5295	18926	d__Bacteria;p__Pseudomonadota;c__Gammaproteobacteria;o__Burkholderiales;f__Burkholderiaceae_A;g__Parasutterella;s__Parasutterella gallistercoris	99.15	0.846
LO_bin.197	87.45	1.147	0.452	1870840	1852	910.48	10173	40419	d__Bacteria;p__Firmicutes;c__Peptococcia;o__Peptococcales;f__Peptococcaceae;g__QAKL01;s__QAKL01 sp003343815	98.28	0.798
LO_bin.198	89.38	2.419	0.468	1800849	1569	970.05	9309	24504	d__Bacteria;p__Firmicutes;c__Clostridia;o__Christensenellales;f__QALW01;g__QALW01;s__QALW01 sp900547955	99.04	0.884
LO_bin.199	74.48	5.172	0.472	3221961	2796	1049.25	4371	12879	d__Bacteria;p__Bacteroidota;c__Bacteroidia;o__Bacteroidales;f__Bacteroidaceae;g__Bacteroides;s__Bacteroides uniformis	98.75	0.922
LO_bin.2	92.83	1.592	0.391	2229492	2241	914.25	5000	17163	d__Bacteria;p__Firmicutes;c__Clostridia;o__Lachnospirales;f__Lachnospiraceae;g__Blautia;s__Blautia hansenii	98.1	0.958
LO_bin.20	88.92	2.109	0.511	4215891	3920	973.69	14253	51184	d__Bacteria;p__Firmicutes;c__Clostridia;o__Lachnospirales;f__Lachnospiraceae;g__Ventrimonas;s__	0	0
LO_bin.200	83	1.675	0.481	1753803	1764	883.01	4173	12600	d__Bacteria;p__Firmicutes;c__Dehalobacteriia;o__UBA4068;f__UBA5755;g__JAHZFN01;s__	0	0
LO_bin.201	93.94	3.691	0.362	2383342	2250	941.57	4180	12815	d__Bacteria;p__Firmicutes;c__Clostridia;o__Lachnospirales;f__Lachnospiraceae;g__Lachnospira;s__Lachnospira rogosae	98.92	0.968
LO_bin.202	94.33	0	0.377	2646273	2517	927.56	9203	36832	d__Bacteria;p__Firmicutes;c__Bacilli;o__Erysipelotrichales;f__Erysipelotrichaceae;g__Longicatena;s__Longicatena caecimuris	98.83	0.966
LO_bin.203	98.11	0	0.34	2039757	2164	854.65	3765	13751	d__Bacteria;p__Firmicutes;c__Bacilli;o__Erysipelotrichales;f__Coprobacillaceae;g__Catenibacterium;s__Catenibacterium sp000437715	96.3	0.851
LO_bin.204	94.93	1.898	0.45	2367912	2082	1022.67	6029	21559	d__Bacteria;p__Firmicutes;c__Clostridia;o__Lachnospirales;f__Lachnospiraceae;g__Hominisplanchenecus;s__Hominisplanchenecus faecis	99.05	0.946
LO_bin.205	51.19	1.075	0.611	1319589	1431	781.97	1779	2987	d__Bacteria;p__Actinomycetota;c__Coriobacteriia;o__Coriobacteriales;f__Eggerthellaceae;g__Aveggerthella;s__Aveggerthella stercoripullorum	98.32	0.924
LO_bin.206	93.15	1.812	0.392	1722327	1723	870.31	3569	11443	d__Bacteria;p__Firmicutes;c__Clostridia;o__Oscillospirales;f__Acutalibacteraceae;g__Ruminococcus_E;s__Ruminococcus_E sp003526955	98.23	0.946
LO_bin.207	93.58	3.418	0.536	2211484	2015	1000.46	4226	14560	d__Bacteria;p__Bacteroidota;c__Bacteroidia;o__Bacteroidales;f__Muribaculaceae;g__CAG-485;s__CAG-485 sp910584545	97.5	0.81
LO_bin.208	93.45	7.681	0.604	2545943	2208	1049	5999	18384	d__Bacteria;p__Bacteroidota;c__Bacteroidia;o__Bacteroidales;f__Rikenellaceae;g__Alistipes;s__Alistipes shahii	98.87	0.927
LO_bin.209	95.12	3.301	0.292	2235942	2511	817.36	4104	12421	d__Bacteria;p__Firmicutes;c__Bacilli;o__Erysipelotrichales;f__Coprobacillaceae;g__Faecalibacillus;s__Faecalibacillus intestinalis	98.91	0.929
LO_bin.21	95.2	5.063	0.51	5104003	4727	967.8	7520	33504	d__Bacteria;p__Firmicutes;c__Clostridia;o__Lachnospirales;f__Lachnospiraceae;g__Enterocloster;s__Enterocloster aldenensis	99.56	0.949
LO_bin.210	87.35	1.415	0.337	2244447	2309	858.61	3585	10705	d__Bacteria;p__Firmicutes;c__Bacilli;o__Erysipelotrichales;f__Erysipelotrichaceae;g__Amedibacterium;s__Amedibacterium intestinale	99.53	0.867
LO_bin.211	97.87	0.851	0.455	2111212	1965	960.47	24990	127584	d__Bacteria;p__Firmicutes;c__Clostridia;o__Peptostreptococcales;f__Anaerovoracaceae;g__Fimisoma;s__Fimisoma sp000435715	96.64	0.857
LO_bin.212	73.43	3.02	0.502	5138175	4991	933.58	2827	7965	d__Bacteria;p__Firmicutes;c__Clostridia;o__Lachnospirales;f__Lachnospiraceae;g__Hungatella;s__Hungatella effluvii	95.65	0.866
LO_bin.213	65.46	1.698	0.537	1075529	1198	802.25	1932	3446	d__Bacteria;p__Pseudomonadota;c__Gammaproteobacteria;o__Burkholderiales;f__Burkholderiaceae;g__Oxalobacter;s__Oxalobacter sp934270705	98.98	0.842
LO_bin.214	72.04	1.5	0.416	1653419	1640	904.03	2656	7497	d__Bacteria;p__Firmicutes;c__Clostridia;o__Lachnospirales;f__Lachnospiraceae;g__Mediterraneibacter;s__Mediterraneibacter faecis	96.96	0.884
LO_bin.215	98.36	8.695	0.411	2093134	2172	856.68	6267	33482	d__Bacteria;p__Firmicutes;c__Bacilli;o__Lactobacillales;f__Lactobacillaceae;g__Latilactobacillus;s__Latilactobacillus sakei	99.05	0.883
LO_bin.216	97.65	0.111	0.343	1929027	1767	964.57	5686	20054	d__Bacteria;p__Firmicutes;c__Clostridia;o__Lachnospirales;f__Lachnospiraceae;g__Eubacterium_G;s__Eubacterium_G ventriosum	98.6	0.968
LO_bin.217	95.3	0	0.468	2568848	2363	966	19748	65448	d__Bacteria;p__Firmicutes;c__Clostridia;o__Oscillospirales;f__Ruminococcaceae;g__CAG-353;s__CAG-353 sp900066885	98.26	0.888
LO_bin.218	93.48	3.295	0.589	2104426	1803	1042.95	7037	26091	d__Bacteria;p__Actinomycetota;c__Actinomycetia;o__Actinomycetales;f__Bifidobacteriaceae;g__Bifidobacterium;s__Bifidobacterium dentium	98.79	0.952
LO_bin.219	96.07	3.191	0.512	2455417	2365	908.75	3712	11972	d__Bacteria;p__Firmicutes;c__Clostridia;o__Peptostreptococcales;f__Anaerovoracaceae;g__CAG-238;s__CAG-238 sp900542245	97.34	0.753
LO_bin.22	78.12	2.553	0.6	3289901	3197	902.69	2408	6369	d__Bacteria;p__Actinomycetota;c__Coriobacteriia;o__Coriobacteriales;f__Eggerthellaceae;g__Raoultibacter;s__Raoultibacter timonensis	98.84	0.969
LO_bin.220	92.71	3.213	0.557	3091047	2891	942.55	4747	18538	d__Bacteria;p__Synergistota;c__Synergistia;o__Synergistales;f__Synergistaceae;g__Cloacibacillus;s__Cloacibacillus porcorum	98.25	0.932
LO_bin.221	94.64	4.746	0.404	2240034	2124	971.96	9855	29630	d__Bacteria;p__Firmicutes;c__Clostridia;o__Lachnospirales;f__Lachnospiraceae;g__Faecalimonas;s__Faecalimonas phoceensis	99.21	0.935
LO_bin.222	97.57	9.31	0.423	4715111	3807	1125.23	18464	64389	d__Bacteria;p__Bacteroidota;c__Bacteroidia;o__Bacteroidales;f__Bacteroidaceae;g__Bacteroides;s__Bacteroides caccae	99.19	0.833
LO_bin.223	95.39	1.212	0.595	1930803	1630	1054.79	10224	33688	d__Bacteria;p__Actinomycetota;c__Actinomycetia;o__Actinomycetales;f__Bifidobacteriaceae;g__Bifidobacterium;s__Bifidobacterium adolescentis	97.96	0.888
LO_bin.224	89.03	2.745	0.499	2017892	1909	928.48	4709	14346	d__Bacteria;p__Firmicutes;c__Clostridia;o__Oscillospirales;f__Ruminococcaceae;g__Ruminococcus_C;s__Ruminococcus_C sp900545285	98.57	0.822
LO_bin.225	61.67	1.724	0.458	4836014	4346	1018.62	2768	7107	d__Bacteria;p__Bacteroidota;c__Bacteroidia;o__Bacteroidales;f__Tannerellaceae;g__Parabacteroides;s__Parabacteroides gordonii	99.15	0.882
LO_bin.226	97.98	0.671	0.531	2437859	2229	921.05	22338	51915	d__Bacteria;p__Firmicutes;c__Clostridia;o__Oscillospirales;f__Acutalibacteraceae;g__Fimivicinus;s__Fimivicinus sp002320555	98.6	0.91
LO_bin.227	94.33	1.886	0.441	3817925	3754	869.01	16615	68889	d__Bacteria;p__Firmicutes;c__Bacilli;o__Erysipelotrichales;f__Erysipelotrichaceae;g__Clostridium_AQ;s__Clostridium_AQ innocuum	97.68	0.925
LO_bin.228	82.19	2.534	0.382	2041685	2008	910.53	3266	9385	d__Bacteria;p__Firmicutes;c__Clostridia;o__Lachnospirales;f__Lachnospiraceae;g__Schaedlerella;s__Schaedlerella sp900066545	97.01	0.914
LO_bin.229	83.87	8.315	0.426	2037451	2213	826.81	2005	4262	d__Bacteria;p__Firmicutes;c__Clostridia;o__Lachnospirales;f__Lachnospiraceae;g__Agathobacter;s__Agathobacter rectalis	97.86	0.941
LO_bin.23	92.12	1.006	0.366	1652871	1600	958.35	7451	26069	d__Bacteria;p__Firmicutes;c__Clostridia;o__Oscillospirales;f__Acutalibacteraceae;g__Eubacterium_R;s__Eubacterium_R sp000434995	98.26	0.921
LO_bin.230	93.75	3.243	0.424	2481681	2352	954.12	5035	17336	d__Bacteria;p__Firmicutes;c__Clostridia;o__Lachnospirales;f__Lachnospiraceae;g__Lachnospira;s__Lachnospira sp000437735	98.72	0.977
LO_bin.231	56.12	3.554	0.298	1606627	1696	825.47	2600	6522	d__Bacteria;p__Firmicutes;c__Clostridia;o__Clostridiales;f__Clostridiaceae;g__Clostridium;s__Clostridium sp000435835	99.34	0.936
LO_bin.232	98.65	4.865	0.636	2907182	2789	927.31	9689	31626	d__Bacteria;p__Firmicutes;c__Clostridia;o__Oscillospirales;f__Ruminococcaceae;g__Anaerotruncus;s__Anaerotruncus massiliensis	98.1	0.939
LO_bin.233	87.93	0.938	0.276	2546224	2688	830.54	3643	12669	d__Bacteria;p__Firmicutes;c__Clostridia;o__Peptostreptococcales;f__Peptostreptococcaceae;g__Terrisporobacter;s__Terrisporobacter sp900557165	98.71	0.722
LO_bin.234	90.24	3.355	0.496	1924768	1820	920.14	3561	11828	d__Bacteria;p__Firmicutes;c__Clostridia;o__Christensenellales;f__CAG-138;g__PeH17;s__PeH17 sp000435055	98.31	0.941
LO_bin.235	81.58	1.342	0.609	1540897	1457	932.03	5477	15209	d__Bacteria;p__Firmicutes;c__Clostridia;o__Oscillospirales;f__Oscillospiraceae;g__Faecousia;s__Faecousia sp900546415	97.81	0.847
LO_bin.236	56.89	3.448	0.529	3312438	3011	962.66	28417	92846	d__Bacteria;p__Pseudomonadota;c__Gammaproteobacteria;o__Enterobacterales;f__Enterobacteriaceae;g__Rahnella;s__Rahnella inusitata	98.78	0.916
LO_bin.237	91.68	0.066	0.565	1790229	1640	977.08	5201	13777	d__Bacteria;p__Bacteroidota;c__Bacteroidia;o__Flavobacteriales;f__UBA1820;g__Merdimorpha;s__Merdimorpha sp002314265	97.82	0.874
LO_bin.238	91.01	4.782	0.444	2657102	2545	938.86	3135	11191	d__Bacteria;p__Firmicutes;c__Clostridia;o__Lachnospirales;f__Lachnospiraceae;g__CAG-95;s__CAG-95 sp000438155	97.56	0.841
LO_bin.239	76.89	1.449	0.434	2271116	2211	912.15	3245	9738	d__Bacteria;p__Firmicutes;c__Clostridia;o__Lachnospirales;f__Lachnospiraceae;g__Enterocloster;s__Enterocloster sp900541315	98.48	0.863
LO_bin.24	87.87	3.03	0.589	1851652	1895	852.15	2912	8043	d__Bacteria;p__Firmicutes;c__Clostridia;o__Oscillospirales;f__Butyricicoccaceae;g__Agathobaculum;s__Agathobaculum sp003481705	98.5	0.987
LO_bin.240	98.22	0.709	0.396	2157315	2015	981.56	61709	152638	d__Bacteria;p__Firmicutes;c__Clostridia;o__Peptostreptococcales;f__Anaerovoracaceae;g__Lentihominibacter;s__Lentihominibacter hominis	99.98	0.992
LO_bin.241	74.76	2.348	0.276	1573015	1522	897.85	18928	49538	d__Bacteria;p__Firmicutes;c__Clostridia;o__TANB77;f__CAG-508;g__CAG-269;s__CAG-269 sp001916065	97.37	0.816
LO_bin.242	93.25	5.867	0.435	2243301	2364	862.74	3047	8609	d__Bacteria;p__Firmicutes;c__Clostridia;o__Lachnospirales;f__Lachnospiraceae;g__Lachnoclostridium_B;s__Lachnoclostridium_B sp900066555	98.58	0.96
LO_bin.243	95.69	0.4	0.555	2552427	2150	1069.95	11629	34696	d__Bacteria;p__Bacteroidota;c__Bacteroidia;o__Bacteroidales;f__Rikenellaceae;g__Alistipes_A;s__Alistipes_A pullistercoris	99.5	0.991
LO_bin.244	96.29	2.777	0.444	3155537	2995	892.55	60985	169551	d__Bacteria;p__Firmicutes;c__Bacilli;o__Lactobacillales;f__Lactobacillaceae;g__Lactiplantibacillus;s__Lactiplantibacillus plantarum	99.3	0.928
LO_bin.245	84.11	0	0.468	1528290	1302	1030.1	11344	44059	d__Bacteria;p__Firmicutes;c__Clostridia;o__Christensenellales;f__CAG-917;g__CAG-475;s__CAG-475 sp000434435	98.37	0.91
LO_bin.246	65.77	2.712	0.521	1282944	1414	812.71	1931	3680	d__Bacteria;p__Firmicutes;c__Clostridia;o__Oscillospirales;f__Acutalibacteraceae;g__CAG-177;s__CAG-177 sp003514385	96.56	0.93
LO_bin.247	88.4	5.331	0.468	2511351	2431	928.79	3521	10286	d__Bacteria;p__Firmicutes;c__Clostridia;o__Lachnospirales;f__Lachnospiraceae;g__Ventrimonas;s__Ventrimonas sp900538475	99.33	0.961
LO_bin.248	90.72	9.751	0.502	5206208	5133	914.47	3203	9139	d__Bacteria;p__Firmicutes;c__Clostridia;o__Lachnospirales;f__Lachnospiraceae;g__Enterocloster;s__Enterocloster bolteae	99.01	0.932
LO_bin.249	94.62	0.632	0.422	2280837	2166	956.02	12605	35355	d__Bacteria;p__Firmicutes;c__Clostridia;o__Lachnospirales;f__Lachnospiraceae;g__Faecalimonas;s__Faecalimonas umbilicata	98.25	0.923
LO_bin.25	84.63	2.684	0.601	2100207	2171	881.84	3408	11892	d__Bacteria;p__Firmicutes;c__Clostridia;o__Oscillospirales;f__Oscillospiraceae;g__UBA738;s__UBA738 sp003522945	97.35	0.742
LO_bin.250	78.16	3.803	0.469	1363765	1444	840.75	2226	5679	d__Bacteria;p__Firmicutes;c__Clostridia;o__Oscillospirales;f__Ruminococcaceae;g__Ruminococcus_C;s__Ruminococcus_C sp000433635	97.69	0.935
LO_bin.251	58.15	0.21	0.465	1337909	1305	866.09	4413	10329	d__Bacteria;p__Firmicutes;c__Negativicutes;o__Veillonellales;f__Dialisteraceae;g__Dialister;s__Dialister sp900759415	97.07	0.796
LO_bin.252	78.95	2.706	0.553	1988904	2055	836.32	2084	4679	d__Bacteria;p__Firmicutes;c__Clostridia;o__Oscillospirales;f__Oscillospiraceae;g__Faecousia;s__Faecousia sp900549705	97.32	0.865
LO_bin.253	90.47	3.446	0.596	1954838	1969	891.05	3120	8932	d__Bacteria;p__Firmicutes;c__Negativicutes;o__Selenomonadales;f__Selenomonadaceae;g__Mitsuokella;s__Mitsuokella multacida	97.37	0.953
LO_bin.254	99.19	1.612	0.618	2247298	1872	1025.72	54399	168130	d__Bacteria;p__Actinomycetota;c__Coriobacteriia;o__Coriobacteriales;f__Coriobacteriaceae;g__Enorma;s__Enorma massiliensis	95.82	0.861
LO_bin.255	84.66	2.307	0.5	1810420	1777	893.77	7285	19440	d__Bacteria;p__Pseudomonadota;c__Gammaproteobacteria;o__Burkholderiales;f__Burkholderiaceae;g__Oxalobacter;s__Oxalobacter sp905202055	99.39	0.883
LO_bin.256	93.95	1.363	0.556	1938305	1941	877.23	16909	52602	d__Bacteria;p__Firmicutes;c__Clostridia;o__Oscillospirales;f__Oscillospiraceae;g__Pseudoscilispira;s__Pseudoscilispira sp018369915	99.35	0.989
LO_bin.257	98.73	5.063	0.53	2695769	2466	987.66	28295	93759	d__Bacteria;p__Firmicutes;c__Clostridia;o__Lachnospirales;f__Lachnospiraceae;g__Copromonas;s__Copromonas sp000435795	99.89	0.929
LO_bin.258	66.52	2.908	0.565	1803519	1840	878.55	2769	8581	d__Bacteria;p__Firmicutes;c__Clostridia;o__Oscillospirales;f__Oscillospiraceae;g__CAG-170;s__CAG-170 sp900545925	99.13	0.967
LO_bin.259	69.25	0	0.463	3290073	3458	859.52	2274	4944	d__Bacteria;p__Firmicutes;c__Clostridia;o__Peptostreptococcales;f__Anaerovoracaceae;g__Emergencia;s__Emergencia timonensis	99.91	0.999
LO_bin.26	61.22	2.258	0.68	3122757	3710	773.59	1760	3084	d__Bacteria;p__Pseudomonadota;c__Gammaproteobacteria;o__Burkholderiales;f__Burkholderiaceae_B;g__Pelomonas;s__Pelomonas sp003963075	96.19	0.802
LO_bin.260	100	1.646	0.442	2041667	1956	946.12	10445	41709	d__Bacteria;p__Firmicutes;c__Negativicutes;o__Acidaminococcales;f__Acidaminococcaceae;g__Phascolarctobacterium;s__Phascolarctobacterium faecium	99.25	0.961
LO_bin.261	65.68	2.908	0.508	2490160	2651	855.52	1953	3700	d__Bacteria;p__Firmicutes;c__Clostridia;o__Lachnospirales;f__Bianqueaceae;g__Bianquea;s__Bianquea renquensis	99.8	0.963
LO_bin.262	83.87	0.806	0.583	2673734	2338	955.23	3947	11306	d__Bacteria;p__Firmicutes;c__Clostridia;o__Christensenellales;f__CAG-74;g__Egerieenecus;s__Egerieenecus sp900553315	97.6	0.785
LO_bin.263	89.46	1.593	0.454	3515990	3156	1020.38	3824	11594	d__Bacteria;p__Bacteroidota;c__Bacteroidia;o__Bacteroidales;f__Tannerellaceae;g__Parabacteroides;s__Parabacteroides distasonis	98.64	0.915
LO_bin.264	96.3	3.355	0.407	2555354	2524	926.46	3938	12653	d__Bacteria;p__Firmicutes;c__Clostridia;o__Lachnospirales;f__Lachnospiraceae;g__Eubacterium_F;s__Eubacterium_F sp003491505	98.59	0.937
LO_bin.265	72.72	2.586	0.456	2869776	2444	1070.38	5079	14256	d__Bacteria;p__Bacteroidota;c__Bacteroidia;o__Bacteroidales;f__Bacteroidaceae;g__Bacteroides;s__Bacteroides eggerthii	99	0.962
LO_bin.266	92.58	4.194	0.44	2070141	2165	875.84	3406	10829	d__Bacteria;p__Firmicutes;c__Clostridia;o__Lachnospirales;f__Lachnospiraceae;g__Frisingicoccus;s__Frisingicoccus caecimuris	97.93	0.959
LO_bin.267	79.67	0.671	0.47	1818727	2003	817.68	2268	5159	d__Bacteria;p__Firmicutes;c__Clostridia;o__Oscillospirales;f__Ruminococcaceae;g__Anaerotruncus;s__Anaerotruncus sp014385085	99.06	0.913
LO_bin.268	93.06	3.528	0.446	2087494	1958	970.82	9200	28891	d__Bacteria;p__Firmicutes;c__Clostridia;o__Oscillospirales;f__Acutalibacteraceae;g__CAG-488;s__CAG-488 sp000434055	98.46	0.908
LO_bin.269	94.89	3.854	0.564	2235493	2094	901.36	3106	8344	d__Bacteria;p__Firmicutes;c__Clostridia;o__Oscillospirales;f__Ruminococcaceae;g__Gemmiger;s__Gemmiger qucibialis	98.56	0.891
LO_bin.27	56.14	0	0.494	2043398	2094	863.49	2512	5969	d__Bacteria;p__Firmicutes;c__Clostridia;o__Lachnospirales;f__Lachnospiraceae;g__Ventrimonas;s__Ventrimonas sp003506385	98.93	0.963
LO_bin.270	75.08	1.812	0.606	1723073	1779	862.62	2298	5223	d__Bacteria;p__Firmicutes;c__Clostridia;o__Christensenellales;f__CAG-74;g__Ventricola;s__Ventricola sp900542395	97.72	0.905
LO_bin.271	73.3	1.754	0.464	2094888	1936	968.78	5608	20669	d__Bacteria;p__Firmicutes;c__Clostridia;o__Lachnospirales;f__Lachnospiraceae;g__Blautia_A;s__Blautia_A sp900066145	99.5	0.993
LO_bin.272	100	0	0.599	2442828	2237	963.33	47249	93546	d__Bacteria;p__Synergistota;c__Synergistia;o__Synergistales;f__Dethiosulfovibrionaceae;g__Pyramidobacter;s__Pyramidobacter porci	98.76	0.93
LO_bin.273	87.5	3.797	0.501	2576268	2410	952.1	3496	8998	d__Bacteria;p__Firmicutes;c__Clostridia;o__Lachnospirales;f__Lachnospiraceae;g__Choladousia;s__Choladousia sp902363135	97.14	0.936
LO_bin.274	90.82	2.272	0.449	2742152	2594	960.56	10449	35864	d__Bacteria;p__Firmicutes;c__Clostridia;o__Lachnospirales;f__Lachnospiraceae;g__Blautia_A;s__Blautia_A sp000436615	99.15	0.931
LO_bin.275	96.12	5.654	0.422	2317065	2333	894.82	3254	11703	d__Bacteria;p__Firmicutes;c__Clostridia;o__Lachnospirales;f__Lachnospiraceae;g__Dorea_A;s__Dorea_A longicatena_B	97.98	0.869
LO_bin.276	94.24	0.785	0.327	1622981	1689	860.43	4591	14067	d__Bacteria;p__Firmicutes;c__Bacilli;o__Lactobacillales;f__Lactobacillaceae;g__Ligilactobacillus;s__Ligilactobacillus salivarius	98.18	0.943
LO_bin.277	85.38	6.62	0.565	2257408	2275	898.47	9420	31910	d__Bacteria;p__Firmicutes;c__Clostridia;o__Oscillospirales;f__Oscillospiraceae;g__Limivicinus;s__Limivicinus sp003150355	97.49	0.706
LO_bin.278	85.4	2.303	0.618	1940574	1906	893.95	2527	6631	d__Bacteria;p__Firmicutes;c__Clostridia;o__Oscillospirales;f__Oscillospiraceae;g__Faecousia;s__Faecousia sp003525905	98.19	0.884
LO_bin.279	71.69	1.724	0.468	2068792	1937	923.32	3962	12212	d__Bacteria;p__Firmicutes;c__Clostridia;o__Peptostreptococcales;f__Anaerovoracaceae;g__CAKQOE01;s__CAKQOE01 sp934255545	96.91	0.895
LO_bin.28	92.1	2.617	0.432	2045129	2053	892.31	3387	10623	d__Bacteria;p__Firmicutes;c__Clostridia;o__Lachnospirales;f__Lachnospiraceae;g__Bariatricus;s__Bariatricus comes	98.43	0.963
LO_bin.280	67.46	1.766	0.576	1518071	1654	776.99	2183	4775	d__Bacteria;p__Firmicutes;c__Clostridia;o__Oscillospirales;f__Ruminococcaceae;g__Angelakisella;s__Angelakisella sp900547385	97.78	0.917
LO_bin.281	66.53	5.238	0.35	1439435	1713	779.08	1751	3178	d__Bacteria;p__Firmicutes;c__Bacilli;o__Erysipelotrichales;f__Erysipelotrichaceae;g__UBA636;s__	0	0
LO_bin.282	70.45	2.586	0.345	2401210	2456	848.1	3156	9080	d__Bacteria;p__Firmicutes;c__Bacilli;o__Haloplasmatales;f__Turicibacteraceae;g__Turicibacter;s__Turicibacter sanguinis	99.66	0.98
LO_bin.283	72.64	2.908	0.268	1418831	1462	864.56	16896	63312	d__Bacteria;p__Firmicutes;c__Clostridia;o__TANB77;f__CAG-508;g__CAG-269;s__CAG-269 sp000437215	98.66	0.844
LO_bin.284	91	2.797	0.478	1411373	1338	957.76	4262	14675	d__Bacteria;p__Firmicutes;c__Clostridia;o__Christensenellales;f__CAG-917;g__CAG-349;s__CAG-349 sp003539515	97.26	0.924
LO_bin.285	99.19	0.806	0.648	2026423	1722	1016.07	25639	81874	d__Bacteria;p__Actinomycetota;c__Coriobacteriia;o__Coriobacteriales;f__Eggerthellaceae;g__CAAEEV01;s__CAAEEV01 sp900754955	95.99	0.829
LO_bin.286	55.17	0	0.526	1772217	1290	1139.41	12706	44017	d__Bacteria;p__Bacteroidota;c__Bacteroidia;o__Bacteroidales;f__Bacteroidaceae;g__Prevotella;s__Prevotella lascolaii	97.72	0.98
LO_bin.287	79.03	2.105	0.711	2372462	2462	841.71	2131	5359	d__Bacteria;p__Actinomycetota;c__Actinomycetia;o__Propionibacteriales;f__Propionibacteriaceae;g__Propionibacterium;s__Propionibacterium acidifaciens	99.35	0.992
LO_bin.288	98.65	0.167	0.505	2709833	2464	936.05	15875	57531	d__Bacteria;p__Firmicutes;c__Clostridia;o__Oscillospirales;f__Acutalibacteraceae;g__Clostridium_A;s__Clostridium_A leptum	99.06	0.927
LO_bin.289	70.02	4.013	0.499	1838874	1865	856.64	2418	6627	d__Bacteria;p__Firmicutes;c__Clostridia;o__Lachnospirales;f__Lachnospiraceae;g__Copromonas;s__Copromonas sp900066535	98.34	0.95
LO_bin.29	69.84	6.464	0.39	1279485	1550	737.12	1742	2967	d__Bacteria;p__Firmicutes;c__Bacilli;o__Lactobacillales;f__Streptococcaceae;g__Streptococcus;s__Streptococcus anginosus	96.98	0.97
LO_bin.290	62.16	0.862	0.605	2554880	2177	1092.11	3248	11779	d__Bacteria;p__Bacteroidota;c__Bacteroidia;o__Bacteroidales;f__Rikenellaceae;g__Alistipes;s__Alistipes senegalensis	98.16	0.896
LO_bin.291	77.48	3.02	0.564	2229364	2505	792.59	2193	5369	d__Bacteria;p__Firmicutes;c__Clostridia;o__Oscillospirales;f__Oscillospiraceae;g__CAG-170;s__CAG-170 sp003516765	96.21	0.656
LO_bin.292	80.06	1.677	0.502	1674759	1733	838.82	3093	8422	d__Bacteria;p__Firmicutes;c__Clostridia;o__Oscillospirales;f__Ruminococcaceae;g__UBA3818;s__UBA3818 sp904397845	98.89	0.873
LO_bin.293	61.75	1.342	0.372	1488629	1632	839.22	1965	3664	d__Bacteria;p__Firmicutes;c__Clostridia;o__Lachnospirales;f__Lachnospiraceae;g__Lachnospira;s__Lachnospira sp900316325	98.96	0.988
LO_bin.294	93.35	0.187	0.372	1749412	1831	835.05	3359	10597	d__Bacteria;p__Firmicutes;c__Bacilli;o__Lactobacillales;f__Streptococcaceae;g__Streptococcus;s__Streptococcus mutans	99.23	0.978
LO_bin.295	89.59	3.282	0.62	2299111	2370	859.05	6750	19071	d__Bacteria;p__Firmicutes;c__Clostridia;o__Oscillospirales;f__Oscillospiraceae;g__Dysosmobacter;s__Dysosmobacter welbionis	99.25	0.95
LO_bin.296	91.45	6.845	0.561	3348714	3492	831.12	3830	13109	d__Bacteria;p__Firmicutes;c__Clostridia;o__Oscillospirales;f__Oscillospiraceae;g__Dysosmobacter;s__Dysosmobacter faecalis	99.28	0.776
LO_bin.297	94.33	4.756	0.491	2629716	2521	932.9	3164	9770	d__Bacteria;p__Firmicutes;c__Clostridia;o__Lachnospirales;f__Lachnospiraceae;g__Eisenbergiella;s__Eisenbergiella sp900066775	98.49	0.942
LO_bin.298	95.97	4.296	0.486	5812320	5129	997.89	5886	19777	d__Bacteria;p__Firmicutes;c__Clostridia;o__Lachnospirales;f__Lachnospiraceae;g__Eisenbergiella;s__Eisenbergiella porci	96.97	0.716
LO_bin.299	50.16	2.678	0.601	1559102	1667	836.73	2233	4660	d__Bacteria;p__Firmicutes;c__Clostridia;o__Oscillospirales;f__Ruminococcaceae;g__Gemmiger;s__Gemmiger sp900540595	97.23	0.954
LO_bin.3	65.66	1.621	0.501	1910002	1661	980.19	3149	12488	d__Bacteria;p__Bacteroidota;c__Bacteroidia;o__Bacteroidales;f__Bacteroidaceae;g__UBA6398;s__UBA6398 sp900550635	98.04	0.77
LO_bin.30	93.61	2.59	0.494	2638086	2372	940.08	4837	23322	d__Bacteria;p__Bacteroidota;c__Bacteroidia;o__Bacteroidales;f__Rikenellaceae;g__Alistipes_A;s__Alistipes_A sp900545315	98.47	0.741
LO_bin.300	88.08	3.803	0.513	2055919	1921	925.59	3115	9331	d__Bacteria;p__Firmicutes;c__Clostridia;o__Oscillospirales;f__Ruminococcaceae;g__Ruminococcus_C;s__Ruminococcus_C callidus	97.83	0.925
LO_bin.301	92.07	3.576	0.382	1889892	2104	799.92	2537	8142	d__Bacteria;p__Firmicutes;c__Bacilli;o__Lactobacillales;f__Lactobacillaceae;g__Lactobacillus;s__Lactobacillus amylovorus	96.76	0.886
LO_bin.302	96.7	1.728	0.452	1817441	1684	934.74	3264	18914	d__Bacteria;p__Actinomycetota;c__Coriobacteriia;o__Coriobacteriales;f__Eggerthellaceae;g__Anaerotardibacter;s__Anaerotardibacter sp000435475	96.62	0.92
LO_bin.303	93.72	6.038	0.431	3118328	2996	935.85	3180	11173	d__Bacteria;p__Firmicutes;c__Clostridia;o__Lachnospirales;f__Lachnospiraceae;g__Roseburia;s__Roseburia intestinalis	98.93	0.931
LO_bin.304	83.14	4.093	0.256	865606	914	876.54	3619	10993	d__Bacteria;p__Firmicutes;c__Bacilli;o__RF39;f__UBA660;g__CAG-433;s__CAG-433 sp000433675	98.78	0.938
LO_bin.305	68.1	3.448	0.44	4865868	4220	1044.67	3329	9286	d__Bacteria;p__Bacteroidota;c__Bacteroidia;o__Bacteroidales;f__Tannerellaceae;g__Parabacteroides;s__Parabacteroides goldsteinii	98.34	0.924
LO_bin.306	75.53	1.907	0.509	1193790	1257	857.1	5460	17916	d__Bacteria;p__Firmicutes;c__Clostridia;o__Christensenellales;f__QAND01;g__UMGS1975;s__UMGS1975 sp900546685	95.23	0.721
LO_bin.307	84.75	1.398	0.521	1870159	1834	909.88	3931	13721	d__Bacteria;p__Firmicutes;c__Clostridia;o__Oscillospirales;f__Acutalibacteraceae;g__CAG-177;s__CAG-177 sp003538135	97.6	0.906
LO_bin.308	88.13	2.476	0.515	3048799	3240	828.81	2190	5262	d__Bacteria;p__Firmicutes;c__Bacilli;o__Erysipelotrichales;f__Erysipelotrichaceae;g__Holdemania;s__Holdemania filiformis	98.75	0.959
LO_bin.309	82.87	1.698	0.578	1488437	1510	863.85	4664	14984	d__Bacteria;p__Firmicutes;c__Clostridia;o__Oscillospirales;f__Oscillospiraceae;g__Vescimonas;s__Vescimonas sp003539495	98.06	0.962
LO_bin.31	97.86	0	0.332	2259833	2045	976.26	19542	61045	d__Bacteria;p__Firmicutes;c__Clostridia;o__Lachnospirales;f__Lachnospiraceae;g__Eubacterium_G;s__Eubacterium_G sp000435815	99.18	0.946
LO_bin.310	88.85	2.013	0.378	2359872	2277	891.19	3001	9420	d__Bacteria;p__Firmicutes;c__Clostridia;o__Lachnospirales;f__Lachnospiraceae;g__Anaerobutyricum;s__Anaerobutyricum soehngenii	96.93	0.869
LO_bin.311	92.78	2.754	0.41	1984488	2008	897.25	3610	13475	d__Bacteria;p__Firmicutes;c__Clostridia;o__Lachnospirales;f__Lachnospiraceae;g__Bariatricus;s__Bariatricus sp905216215	98.92	0.883
LO_bin.312	93.25	2.006	0.277	1272657	1327	882.75	47483	237227	d__Bacteria;p__Firmicutes;c__Bacilli;o__RF39;f__UBA660;g__CAG-417;s__CAG-417 sp000432835	98.54	0.894
LO_bin.313	86.35	0	0.533	2412769	2181	986.5	18114	50966	d__Bacteria;p__Firmicutes;c__Clostridia;o__Oscillospirales;f__Ruminococcaceae;g__CAG-115;s__CAG-115 sp003531585	98.44	0.908
LO_bin.314	62.91	1.754	0.42	1990901	2052	839.86	2249	6333	d__Bacteria;p__Firmicutes;c__Clostridia;o__Lachnospirales;f__Lachnospiraceae;g__Blautia_A;s__Blautia_A wexlerae	97.58	0.898
LO_bin.315	76.32	3.381	0.482	1915444	1863	929.14	3044	10083	d__Bacteria;p__Firmicutes;c__Clostridia;o__Lachnospirales;f__Lachnospiraceae;g__Acetatifactor;s__Acetatifactor sp900066565	98.96	0.986
LO_bin.316	87.12	0	0.525	2056523	1818	996.93	8714	22688	d__Bacteria;p__Firmicutes;c__Clostridia;o__Oscillospirales;f__Ruminococcaceae;g__Ruminococcus_C;s__Ruminococcus_C sp000980705	98.97	0.885
LO_bin.317	71.45	4.435	0.667	2459258	2356	916.27	3792	11045	d__Bacteria;p__Actinomycetota;c__Coriobacteriia;o__Coriobacteriales;f__Eggerthellaceae;g__Gordonibacter;s__Gordonibacter pamelaeae	98.88	0.961
LO_bin.318	65.99	1.7	0.608	1525869	1477	913.49	4300	11609	d__Bacteria;p__Firmicutes;c__Clostridia;o__Oscillospirales;f__Ruminococcaceae;g__Faecalibacterium;s__Faecalibacterium prausnitzii_E	98.09	0.968
LO_bin.319	77.16	1.708	0.499	4424530	4069	994.17	9845	31706	d__Bacteria;p__Firmicutes;c__Clostridia;o__Lachnospirales;f__Lachnospiraceae;g__Hungatella_A;s__	0	0
LO_bin.32	90.75	5.262	0.573	1840029	2017	797.63	2411	6395	d__Bacteria;p__Firmicutes;c__Clostridia;o__Oscillospirales;f__Ruminococcaceae;g__Avimicrobium;s__Avimicrobium caecorum	97.96	0.973
LO_bin.320	85.67	2.006	0.44	2309361	2219	921.83	2877	8772	d__Bacteria;p__Firmicutes;c__Clostridia;o__Lachnospirales;f__Lachnospiraceae;g__Eubacterium_I;s__Eubacterium_I ramulus	97.95	0.926
LO_bin.321	89.68	1.851	0.522	2187601	2147	928.32	7055	19843	d__Bacteria;p__Firmicutes;c__Clostridia;o__Lachnospirales;f__Lachnospiraceae;g__Lachnoclostridium_B;s__Lachnoclostridium_B monacensis	98.19	0.913
LO_bin.322	96.42	0.659	0.556	2371743	2138	979.04	9071	32397	d__Bacteria;p__Pseudomonadota;c__Gammaproteobacteria;o__Burkholderiales;f__Burkholderiaceae_A;g__Duodenibacillus;s__Duodenibacillus intestinigallinarum	98.63	0.852
LO_bin.323	92.84	0	0.471	1646634	1610	913.73	22358	62401	d__Bacteria;p__Firmicutes;c__Clostridia;o__Oscillospirales;f__Acutalibacteraceae;g__UMGS1071;s__UMGS1071 sp934476545	98.08	0.882
LO_bin.324	52.95	2.807	0.352	1084910	1272	779.88	1817	4156	d__Bacteria;p__Firmicutes;c__Bacilli;o__Erysipelotrichales;f__Erysipelotrichaceae;g__Holdemanella;s__Holdemanella porci_A	98.23	0.886
LO_bin.325	88.21	4.944	0.436	2963235	2868	901.99	2593	7347	d__Bacteria;p__Firmicutes;c__Clostridia;o__Lachnospirales;f__Lachnospiraceae;g__Blautia_A;s__Blautia_A faecis	97.86	0.896
LO_bin.326	84.39	4.888	0.628	2222036	2477	809.33	2647	6710	d__Bacteria;p__Firmicutes;c__Clostridia;o__Oscillospirales;f__Oscillospiraceae;g__Intestinimonas;s__Intestinimonas massiliensis	98.7	0.952
LO_bin.327	96.46	4.54	0.464	1681127	1781	852.4	3476	9234	d__Bacteria;p__Firmicutes;c__Negativicutes;o__Acidaminococcales;f__Acidaminococcaceae;g__CAG-266;s__CAG-266 sp000436095	96.78	0.941
LO_bin.328	88.52	1.946	0.436	1621056	1677	858.91	2448	5707	d__Bacteria;p__Firmicutes;c__Clostridia;o__Oscillospirales;f__UBA644;g__UBA644;s__UBA644 sp014872655	97.76	0.885
LO_bin.329	91.93	5.461	0.659	1943027	1816	925.32	2964	9776	d__Bacteria;p__Actinomycetota;c__Coriobacteriia;o__Coriobacteriales;f__Eggerthellaceae;g__Aphodovivens;s__Aphodovivens avicola	96.52	0.756
LO_bin.33	91.58	1.242	0.63	2125728	1989	934.47	3704	18491	d__Bacteria;p__Pseudomonadota;c__Gammaproteobacteria;o__Burkholderiales;f__Burkholderiaceae_A;g__Sutterella;s__Sutterella wadsworthensis_A	99.06	0.968
LO_bin.330	75.17	0.471	0.355	1136883	1347	789.86	1943	3792	d__Bacteria;p__Firmicutes;c__Bacilli;o__Erysipelotrichales;f__Erysipelotrichaceae;g__Faecalitalea;s__Faecalitalea cylindroides	98.2	0.958
LO_bin.331	96.23	2.848	0.466	2699394	2666	914.09	3029	9118	d__Bacteria;p__Firmicutes;c__Clostridia;o__Lachnospirales;f__Lachnospiraceae;g__UBA3402;s__UBA3402 sp003478355	98.32	0.911
LO_bin.332	83.9	3.05	0.433	4610094	3749	1115.85	3891	12369	d__Bacteria;p__Bacteroidota;c__Bacteroidia;o__Bacteroidales;f__Bacteroidaceae;g__Bacteroides;s__Bacteroides thetaiotaomicron	98.69	0.964
LO_bin.333	92.39	2.777	0.45	2097575	2045	923.71	4540	15418	d__Bacteria;p__Firmicutes;c__Clostridia;o__Lachnospirales;f__Lachnospiraceae;g__Mediterraneibacter_A;s__Mediterraneibacter_A butyricigenes	99.11	0.974
LO_bin.334	54.5	2.038	0.407	923581	1066	774.86	1894	2961	d__Bacteria;p__Firmicutes;c__Bacilli;o__Lactobacillales;f__Lactobacillaceae;g__Limosilactobacillus;s__Limosilactobacillus portuensis	97.4	0.947
LO_bin.335	89.87	3.16	0.463	2141745	2331	850.18	2268	6195	d__Bacteria;p__Firmicutes;c__Clostridia;o__Lachnospirales;f__Lachnospiraceae;g__Choladocola;s__Choladocola sp003481535	97.98	0.948
LO_bin.336	97.58	2.419	0.53	2032180	2039	904.1	5818	16960	d__Bacteria;p__Firmicutes;c__Clostridia;o__Christensenellales;f__CAG-138;g__Phil1;s__Phil1 sp001940855	97.16	0.951
LO_bin.337	89.43	3.217	0.421	1889049	1987	861.14	2563	8541	d__Bacteria;p__Firmicutes;c__Clostridia;o__Lachnospirales;f__Lachnospiraceae;g__UBA11774;s__UBA11774 sp003507655	98.38	0.923
LO_bin.338	95.3	1.342	0.573	2407576	2316	888.24	19556	54130	d__Bacteria;p__Firmicutes;c__Clostridia;o__Oscillospirales;f__Ruminococcaceae;g__Fimivivens;s__Fimivivens sp900113995	99.62	0.947
LO_bin.339	93.86	0	0.47	2010250	1857	977.61	22931	75942	d__Bacteria;p__Firmicutes;c__Clostridia;o__Oscillospirales;f__UBA644;g__UBA644;s__UBA644 sp900547165	98.44	0.902
LO_bin.34	93.9	0	0.388	1937919	1830	977.37	17097	52555	d__Bacteria;p__Firmicutes;c__Clostridia;o__Lachnospirales;f__Lachnospiraceae;g__Faecalimonas;s__Faecalimonas sp000209385	99.06	0.947
LO_bin.340	96.83	0.81	0.499	2540574	2349	963.84	13614	36171	d__Bacteria;p__Firmicutes;c__Clostridia;o__Lachnospirales;f__Lachnospiraceae;g__Clostridium_Q;s__Clostridium_Q sp000435655	98.99	0.962
LO_bin.341	91.89	2.892	0.642	2312819	2080	961.51	4860	16008	d__Bacteria;p__Desulfobacterota;c__Desulfovibrionia;o__Desulfovibrionales;f__Desulfovibrionaceae;g__Desulfovibrio;s__Desulfovibrio sp900556755	98.71	0.942
LO_bin.342	87.07	1.612	0.262	1213235	1279	854.98	38544	81353	d__Bacteria;p__Firmicutes;c__Bacilli;o__RF39;f__UBA660;g__CAG-302;s__CAG-302 sp934162325	95.89	0.777
LO_bin.343	93.19	0.807	0.587	2292155	2154	940.71	25068	80051	d__Bacteria;p__Firmicutes;c__Clostridia;o__Oscillospirales;f__Ruminococcaceae;g__Ruthenibacterium;s__Ruthenibacterium merdipullorum	98.84	0.907
LO_bin.344	62.71	3.579	0.622	1146831	1280	791.3	2125	4691	d__Bacteria;p__Firmicutes;c__Clostridia;o__Oscillospirales;f__Oscillospiraceae;g__Vescimonas;s__Vescimonas sp003487665	97.28	0.837
LO_bin.345	68.34	0.892	0.607	1589767	1637	859.25	2805	6886	d__Bacteria;p__Firmicutes;c__Clostridia;o__Oscillospirales;f__Ruminococcaceae;g__Faecalibacterium;s__Faecalibacterium sp900539945	98.43	0.942
LO_bin.346	69.43	1.724	0.461	1857875	1659	941.6	2587	6509	d__Bacteria;p__Bacteroidota;c__Bacteroidia;o__Bacteroidales;f__Rikenellaceae;g__Alistipes_A;s__Alistipes_A sp900539755	98.52	0.981
LO_bin.347	91.32	0	0.518	2223369	1817	1076.37	17270	51260	d__Bacteria;p__Bacteroidota;c__Bacteroidia;o__Bacteroidales;f__Muribaculaceae;g__CAG-873;s__CAG-873 sp001701165	98.66	0.909
LO_bin.348	95.35	0	0.601	2309622	1872	1113.96	45143	125493	d__Bacteria;p__Bacteroidota;c__Bacteroidia;o__Bacteroidales;f__Muribaculaceae;g__CAG-485;s__CAG-485 sp900541835	98.93	0.894
LO_bin.349	77.56	8.801	0.612	1613465	1810	791.87	2059	4721	d__Bacteria;p__Firmicutes;c__Clostridia;o__Oscillospirales;f__Oscillospiraceae;g__Vescimonas;s__Vescimonas sp000435555	97.06	0.858
LO_bin.35	96.88	1.169	0.417	2450000	2203	996.28	11689	38401	d__Bacteria;p__Firmicutes;c__Clostridia;o__Lachnospirales;f__Lachnospiraceae;g__Mediterraneibacter;s__Mediterraneibacter torques	99.5	0.91
LO_bin.350	99.19	0.806	0.576	2100396	1825	1000.22	11161	41805	d__Bacteria;p__Actinomycetota;c__Coriobacteriia;o__Coriobacteriales;f__Eggerthellaceae;g__Slackia_A;s__Slackia_A piriformis	97.52	0.91
LO_bin.351	63.4	0	0.577	1614672	1902	766.24	1850	3200	d__Bacteria;p__Firmicutes;c__Clostridia;o__Oscillospirales;f__Oscillospiraceae;g__Faecousia;s__Faecousia sp900547405	97.13	0.947
LO_bin.352	64.91	1.006	0.564	1106543	1378	719.76	1928	3256	d__Bacteria;p__Firmicutes;c__Clostridia;o__Christensenellales;f__QAND01;g__QAND01;s__QAND01 sp003150225	99.53	0.856
LO_bin.353	61.83	0.313	0.607	2652764	3075	773.35	1833	3313	d__Bacteria;p__Firmicutes;c__Clostridia;o__Christensenellales;f__CAG-74;g__Onthenecus;s__Onthenecus sp900199405	98.42	0.922
LO_bin.354	84.02	1.424	0.501	5160253	4699	992.35	9735	38657	d__Bacteria;p__Firmicutes;c__Clostridia;o__Lachnospirales;f__Lachnospiraceae;g__Enterocloster;s__Enterocloster citroniae	99.47	0.933
LO_bin.355	89.87	4.718	0.472	2356296	2325	937.93	25314	68765	d__Bacteria;p__Firmicutes;c__Clostridia;o__Lachnospirales;f__Lachnospiraceae;g__CAG-45;s__CAG-45 sp000438375	98.44	0.913
LO_bin.356	96.11	4.778	0.422	2118644	1998	878.97	4356	13861	d__Bacteria;p__Firmicutes;c__Clostridia;o__Christensenellales;f__Christensenellaceae;g__HGM11616;s__HGM11616 sp900761075	98.15	0.816
LO_bin.357	78.71	0.952	0.472	965233	1084	794.56	2087	4082	d__Bacteria;p__Firmicutes;c__Negativicutes;o__Veillonellales;f__Dialisteraceae;g__Allisonella;s__Allisonella histaminiformans	98.11	0.978
LO_bin.358	73.73	2.908	0.573	1893343	2160	775.04	2435	5919	d__Bacteria;p__Firmicutes;c__Clostridia;o__Oscillospirales;f__Oscillospiraceae;g__Lawsonibacter;s__Lawsonibacter sp900066645	98.89	0.945
LO_bin.359	91.38	4.905	0.483	1734160	1904	807.59	2473	6141	d__Bacteria;p__Firmicutes;c__Clostridia;o__Lachnospirales;f__Anaerotignaceae;g__Anaerotignum;s__Anaerotignum faecicola	98.31	0.977
LO_bin.36	90.07	2.364	0.478	2512184	2534	897.7	4324	17252	d__Bacteria;p__Firmicutes;c__Clostridia;o__Peptostreptococcales;f__Anaerovoracaceae;g__Zhenpiania;s__Zhenpiania hominis	98.73	0.946
LO_bin.360	90.92	5.907	0.504	2376049	2155	977.72	2937	8053	d__Bacteria;p__Bacteroidota;c__Bacteroidia;o__Bacteroidales;f__Bacteroidaceae;g__Prevotella;s__Prevotella stercorea	97.43	0.906
LO_bin.361	96.97	1.006	0.449	2526219	2410	921.34	4101	12627	d__Bacteria;p__Firmicutes;c__Clostridia;o__Oscillospirales;f__Ruminococcaceae;g__Ruminiclostridium_E;s__Ruminiclostridium_E siraeum	97.86	0.938
LO_bin.362	95.63	6.844	0.589	2332596	2257	919.9	11286	39909	d__Bacteria;p__Firmicutes;c__Clostridia;o__Oscillospirales;f__Oscillospiraceae;g__Evtepia;s__Evtepia gabavorous	99.76	0.934
LO_bin.363	81.87	3.187	0.455	1545809	1500	928.01	5211	13817	d__Bacteria;p__Firmicutes;c__Clostridia;o__Oscillospirales;f__Acutalibacteraceae;g__Fimenecus;s__Fimenecus sp000432435	99.13	0.959
LO_bin.364	94.95	7.785	0.554	2415080	2521	821.53	2331	5727	d__Bacteria;p__Firmicutes;c__Clostridia;o__Oscillospirales;f__Butyricicoccaceae;g__Agathobaculum;s__Agathobaculum butyriciproducens	96.72	0.873
LO_bin.365	80.17	1.724	0.553	1928754	2155	806.89	2317	6045	d__Bacteria;p__Firmicutes;c__Peptococcia;o__Peptococcales;f__Peptococcaceae;g__UMGS1590;s__UMGS1590 sp900552455	97.68	0.91
LO_bin.366	92.93	6.06	0.504	1994681	2081	852.48	2726	7042	d__Bacteria;p__Firmicutes;c__Bacilli;o__Lactobacillales;f__Lactobacillaceae;g__Lactobacillus;s__Lactobacillus delbrueckii_B	96.18	0.762
LO_bin.367	79.21	3.243	0.598	1668909	1644	890.68	9301	27282	d__Bacteria;p__Firmicutes;c__Clostridia;o__Oscillospirales;f__Oscillospiraceae;g__Vescimonas;s__Vescimonas sp900548615	97.89	0.804
LO_bin.368	94.97	4.697	0.548	3229029	2933	901.31	4996	17623	d__Bacteria;p__Firmicutes;c__Clostridia;o__Oscillospirales;f__Ruminococcaceae;g__;s__	0	0
LO_bin.369	89.89	6.984	0.478	3414511	3364	891.44	4539	14178	d__Bacteria;p__Firmicutes;c__Bacilli;o__Erysipelotrichales;f__Erysipelotrichaceae;g__Holdemania;s__Holdemania massiliensis	98.65	0.959
LO_bin.37	82.26	4.865	0.602	2381590	2538	845.91	2255	5186	d__Bacteria;p__Firmicutes;c__Clostridia;o__Christensenellales;f__CAG-74;g__Aphodomonas;s__Aphodomonas sp934615235	97.53	0.888
LO_bin.370	94.63	0.671	0.499	1776566	1646	989.98	24896	66735	d__Bacteria;p__Firmicutes;c__Clostridia;o__Oscillospirales;f__Acutalibacteraceae;g__UMGS1484;s__UMGS1484 sp900552285	99.19	0.946
LO_bin.371	97.98	0.671	0.338	1982423	1926	904.13	7462	26866	d__Bacteria;p__Firmicutes;c__Clostridia;o__Oscillospirales;f__Acutalibacteraceae;g__Ruminococcus_E;s__Ruminococcus_E sp934476515	96.61	0.854
LO_bin.372	78.46	2.602	0.404	1774427	1897	842.68	2555	7012	d__Bacteria;p__Firmicutes;c__Clostridia;o__Lachnospirales;f__Anaerotignaceae;g__Metalachnospira;s__Metalachnospira sp902406135	96.65	0.692
LO_bin.373	93.39	3.586	0.412	2844984	2706	957.82	2922	8855	d__Bacteria;p__Firmicutes;c__Clostridia;o__Lachnospirales;f__Lachnospiraceae;g__KLE1615;s__KLE1615 sp900066985	98.25	0.934
LO_bin.374	95.48	1.379	0.486	2530155	2403	938.9	15972	49804	d__Bacteria;p__Pseudomonadota;c__Gammaproteobacteria;o__Pseudomonadales;f__Pseudomonadaceae;g__Thiopseudomonas;s__Thiopseudomonas sp012800475	95.86	0.913
LO_bin.375	69.88	1.23	0.595	1641648	1736	850.5	2213	5210	d__Bacteria;p__Firmicutes;c__Clostridia;o__Oscillospirales;f__Oscillospiraceae;g__CAG-170;s__CAG-170 sp000432135	98.05	0.919
LO_bin.376	96.64	5.704	0.371	2735817	2604	948.16	10894	37568	d__Bacteria;p__Firmicutes;c__Clostridia;o__Lachnospirales;f__Lachnospiraceae;g__Anaerostipes;s__Anaerostipes hadrus	98.28	0.838
LO_bin.377	91.03	1.358	0.471	1657193	1598	904.01	9910	27397	d__Bacteria;p__Firmicutes;c__Bacilli;o__Lactobacillales;f__Lactobacillaceae;g__Limosilactobacillus;s__Limosilactobacillus mucosae	97.16	0.931
LO_bin.378	94.37	2.348	0.382	1862406	1873	905.28	2889	12229	d__Bacteria;p__Firmicutes;c__Clostridia;o__Oscillospirales;f__Acutalibacteraceae;g__Eubacterium_R;s__Eubacterium_R sp000436835	97.94	0.925
LO_bin.379	93.53	3.395	0.588	2911761	2807	909.03	6128	20577	d__Bacteria;p__Firmicutes;c__Clostridia;o__Oscillospirales;f__Ruminococcaceae;g__Ruthenibacterium;s__Ruthenibacterium lactatiformans	99.13	0.895
LO_bin.38	64.61	5.17	0.603	1561991	1718	796.93	1931	3800	d__Bacteria;p__Firmicutes;c__Clostridia;o__Oscillospirales;f__Ruminococcaceae;g__Faecalibacterium;s__Faecalibacterium longum	97.01	0.957
LO_bin.380	88.89	3.659	0.495	2304924	2241	892.73	3036	9395	d__Bacteria;p__Firmicutes;c__Clostridia;o__Lachnospirales;f__Lachnospiraceae;g__Clostridium_Q;s__Clostridium_Q fessum	98.78	0.945
LO_bin.381	94.91	2.447	0.448	2695902	2570	971.57	7462	33099	d__Bacteria;p__Firmicutes;c__Clostridia;o__Lachnospirales;f__Lachnospiraceae;g__CAG-95;s__CAG-95 sp900066375	98.92	0.917
LO_bin.382	92.53	2.339	0.421	3084618	3301	844.58	9213	41387	d__Bacteria;p__Firmicutes;c__Clostridia;o__Lachnospirales;f__Lachnospiraceae;g__CAG-317;s__CAG-317 sp900543415	96.03	0.752
LO_bin.383	94.58	3.173	0.452	3862882	3192	1088.52	8508	34768	d__Bacteria;p__Bacteroidota;c__Bacteroidia;o__Bacteroidales;f__Tannerellaceae;g__Parabacteroides;s__Parabacteroides merdae	98.94	0.924
LO_bin.384	84.6	4.977	0.572	2111582	2232	816.86	2762	7031	d__Bacteria;p__Firmicutes;c__Clostridia;o__Oscillospirales;f__Ruminococcaceae;g__Negativibacillus;s__Negativibacillus faecipullorum	97.6	0.936
LO_bin.385	51.48	1.754	0.471	2184485	2156	917.66	2791	6991	d__Bacteria;p__Firmicutes;c__Clostridia;o__Lachnospirales;f__Lachnospiraceae;g__Butyribacter;s__Butyribacter sp003524945	98.66	0.967
LO_bin.386	90.6	0.335	0.372	2014323	1976	915.68	11787	35393	d__Bacteria;p__Firmicutes;c__Clostridia;o__Oscillospirales;f__Ruminococcaceae;g__UBA1394;s__UBA1394 sp900066845	98.41	0.929
LO_bin.387	77.7	2.852	0.271	1546206	1479	914.51	8798	34688	d__Bacteria;p__Firmicutes;c__Clostridia;o__TANB77;f__CAG-508;g__CAG-492;s__CAG-492 sp000434335	96.78	0.829
LO_bin.388	75.86	5.054	0.595	1626380	1758	814.6	2546	6339	d__Bacteria;p__Firmicutes;c__Clostridia;o__Oscillospirales;f__Oscillospiraceae;g__ER4;s__ER4 sp000765235	97.19	0.906
LO_bin.389	76.89	3.579	0.616	1936410	1993	861.49	2750	7350	d__Bacteria;p__Firmicutes;c__Clostridia;o__Oscillospirales;f__Oscillospiraceae;g__CAG-170;s__CAG-170 sp002404795	95.41	0.762
LO_bin.39	79.82	3.449	0.501	2648383	2609	922.81	2633	7131	d__Bacteria;p__Firmicutes;c__Clostridia;o__Lachnospirales;f__Lachnospiraceae;g__Limivivens;s__Limivivens sp900543575	98.22	0.952
LO_bin.390	73.8	5.343	0.458	2078997	2011	922.77	2255	5359	d__Bacteria;p__Bacteroidota;c__Bacteroidia;o__Bacteroidales;f__Bacteroidaceae;g__Prevotella;s__Prevotella sp015074785	97.54	0.945
LO_bin.391	91.56	4.987	0.486	2521645	2460	912.1	3127	10335	d__Bacteria;p__Firmicutes;c__Clostridia;o__Lachnospirales;f__Lachnospiraceae;g__Fusicatenibacter;s__Fusicatenibacter saccharivorans	98.28	0.929
LO_bin.392	94.75	2.895	0.5	3410700	3196	963.48	6270	19253	d__Bacteria;p__Firmicutes;c__Clostridia;o__Lachnospirales;f__Lachnospiraceae;g__Scatomonas;s__Scatomonas hejianensis	99.7	0.944
LO_bin.393	70.36	0.158	0.443	2391526	2224	966.33	5064	19090	d__Bacteria;p__Firmicutes;c__Clostridia;o__Lachnospirales;f__Lachnospiraceae;g__Enterocloster;s__Enterocloster sp000431375	99.27	0.973
LO_bin.394	92.78	0.96	0.418	2219292	2075	961.23	8606	25804	d__Bacteria;p__Firmicutes;c__Clostridia;o__Lachnospirales;f__Lachnospiraceae;g__CAG-317;s__CAG-317 sp000433215	99.04	0.975
LO_bin.395	89.15	5.516	0.632	2440456	2424	924.34	3243	9489	d__Bacteria;p__Firmicutes;c__Clostridia;o__Christensenellales;f__CAG-74;g__Limiplasma;s__Limiplasma pullistercoris	97.22	0.724
LO_bin.396	68.68	0	0.541	1189939	1021	1042.12	54995	133523	d__Bacteria;p__Firmicutes;c__Clostridia;o__Oscillospirales;f__CAG-382;g__Woodwardibium;s__Woodwardibium sp900754535	98.2	0.646
LO_bin.397	96.54	0	0.617	3406694	3103	957.83	9223	28409	d__Bacteria;p__Desulfobacterota;c__Desulfovibrionia;o__Desulfovibrionales;f__Desulfovibrionaceae;g__Desulfovibrio;s__Desulfovibrio fairfieldensis	98.9	0.901
LO_bin.398	65.55	0	0.568	2543267	2618	869.3	2433	6405	d__Bacteria;p__Synergistota;c__Synergistia;o__Synergistales;f__Synergistaceae;g__Cloacibacillus;s__Cloacibacillus evryensis	98.26	0.886
LO_bin.399	89.93	1.342	0.556	2902727	2778	935.53	27151	83025	d__Bacteria;p__Firmicutes;c__Clostridia;o__Oscillospirales;f__Ruminococcaceae;g__Anaerotruncus;s__Anaerotruncus rubiinfantis	99.36	0.963
LO_bin.4	92.5	2.206	0.384	2297609	2247	892.44	8383	46394	d__Bacteria;p__Firmicutes;c__Bacilli;o__Lactobacillales;f__Enterococcaceae;g__Enterococcus_B;s__Enterococcus_B lactis	98.64	0.943
LO_bin.40	90.7	3.47	0.556	2579530	2463	928.03	2826	8363	d__Bacteria;p__Verrucomicrobiota;c__Verrucomicrobiae;o__Verrucomicrobiales;f__Akkermansiaceae;g__Akkermansia;s__Akkermansia muciniphila	97.53	0.911
LO_bin.400	99.77	1.342	0.432	3183726	2856	987.59	14906	40730	d__Bacteria;p__Firmicutes;c__Clostridia;o__Lachnospirales;f__Lachnospiraceae;g__CAG-882;s__CAG-882 sp003486385	98.67	0.89
LO_bin.401	96.98	0.188	0.433	3042771	2514	1085.04	14825	48091	d__Bacteria;p__Bacteroidota;c__Bacteroidia;o__Bacteroidales;f__Barnesiellaceae;g__Barnesiella;s__Barnesiella intestinihominis	98.33	0.943
LO_bin.402	83.35	6.933	0.607	2145994	2354	818.78	2180	5234	d__Bacteria;p__Synergistota;c__Synergistia;o__Synergistales;f__Synergistaceae;g__Caccocola;s__Caccocola faecigallinarum	96.38	0.736
LO_bin.403	53.84	0	0.604	1845306	2016	792.52	1727	3034	d__Bacteria;p__Desulfobacterota;c__Desulfovibrionia;o__Desulfovibrionales;f__Desulfovibrionaceae;g__Mailhella;s__Mailhella excrementigallinarum	99.24	0.979
LO_bin.409	63.76	1.822	0.493	2718963	2351	1023.66	10227	31796	d__Bacteria;p__Bacteroidota;c__Bacteroidia;o__Bacteroidales;f__Bacteroidaceae;g__Prevotella;s__Prevotella sp002265625	96.85	0.736
LO_bin.41	85.11	4.127	0.61	1705490	1727	874.08	3677	11070	d__Bacteria;p__Firmicutes;c__Clostridia;o__Oscillospirales;f__Oscillospiraceae;g__Vescimonas;s__Vescimonas coprocola	98.04	0.955
LO_bin.415	52.72	5.615	0.36	1699310	2186	655.03	1106	1795	d__Bacteria;p__Firmicutes;c__Bacilli;o__RF39;f__UBA660;g__CAG-302;s__CAG-302 sp000431795	98.45	0.563
LO_bin.416	90.01	5.647	0.586	2098869	2127	861.24	4108	16936	d__Bacteria;p__Firmicutes;c__Clostridia;o__Oscillospirales;f__Feifaniaceae;g__CAJFTX01;s__CAJFTX01 sp904420075	99.21	0.781
LO_bin.417	73.71	1.924	0.466	4039748	3933	885.88	8661	161009	d__Bacteria;p__Pseudomonadota;c__Gammaproteobacteria;o__Enterobacterales;f__Enterobacteriaceae;g__Yersinia;s__Yersinia enterocolitica	96.25	0.72
LO_bin.419	98.1	3.916	0.483	2946546	2954	865.01	2962	20256	d__Bacteria;p__Firmicutes;c__Negativicutes;o__Veillonellales;f__Dialisteraceae;g__Dialister;s__Dialister hominis	99.01	0.744
LO_bin.42	85.57	4.256	0.577	2543307	2528	888.1	3661	9934	d__Bacteria;p__Firmicutes;c__Peptococcia;o__DRI-13;f__UBA5745;g__;s__	0	0
LO_bin.422	50.15	5.263	0.377	1841945	2006	837.07	1682	7149	d__Bacteria;p__Firmicutes;c__Clostridia;o__Lachnospirales;f__Lachnospiraceae;g__Lachnospira;s__Lachnospira eligens_A	97.64	0.823
LO_bin.423	53.09	6.417	0.489	1673350	1990	753.47	1094	1836	d__Bacteria;p__Firmicutes;c__Clostridia;o__Christensenellales;f__Borkfalkiaceae;g__UBA7597;s__UBA7597 sp900542935	97.86	0.667
LO_bin.43	76.45	5.617	0.424	1936866	2032	854.14	2230	4999	d__Bacteria;p__Firmicutes;c__Clostridia;o__Lachnospirales;f__Lachnospiraceae;g__Roseburia;s__Roseburia inulinivorans	97.79	0.956
LO_bin.44	96.45	0	0.477	1931467	1904	911.13	5746	16593	d__Bacteria;p__Firmicutes;c__Clostridia;o__Peptostreptococcales;f__Anaerovoracaceae;g__Lentihominibacter;s__Lentihominibacter faecis	98.24	0.846
LO_bin.45	76.69	2.359	0.276	1282548	1349	842.46	7290	25101	d__Bacteria;p__Firmicutes;c__Clostridia;o__TANB77;f__CAG-508;g__CAG-273;s__CAG-273 sp000437855	98.58	0.816
LO_bin.46	99.4	1.446	0.601	3876775	3418	959.62	6307	18799	d__Bacteria;p__Desulfobacterota;c__Desulfovibrionia;o__Desulfovibrionales;f__Desulfovibrionaceae;g__Bilophila;s__Bilophila wadsworthia	99.06	0.907
LO_bin.47	58.71	1.724	0.497	1957117	1983	870.34	2671	7111	d__Bacteria;p__Pseudomonadota;c__Gammaproteobacteria;o__Burkholderiales;f__Burkholderiaceae;g__Oxalobacter;s__Oxalobacter formigenes	99.19	0.939
LO_bin.48	68.88	1.565	0.574	1754726	1832	857.31	3183	7474	d__Bacteria;p__Firmicutes;c__Clostridia;o__Oscillospirales;f__Oscillospiraceae;g__Faecousia;s__Faecousia sp900540635	98.14	0.923
LO_bin.49	90.6	3.02	0.598	3191079	2847	1008.61	9027	31168	d__Bacteria;p__Firmicutes;c__Clostridia;o__Oscillospirales;f__Acutalibacteraceae;g__UMGS856;s__UMGS856 sp900546265	99.02	0.885
LO_bin.5	96.74	1.265	0.318	2107061	2163	870.56	3163	14010	d__Bacteria;p__Firmicutes;c__Negativicutes;o__Selenomonadales;f__Selenomonadaceae;g__Megamonas;s__Megamonas funiformis	99.07	0.964
LO_bin.50	84.41	5.671	0.624	2103334	2212	838.56	4250	11874	d__Bacteria;p__Firmicutes;c__Clostridia;o__Oscillospirales;f__Oscillospiraceae;g__Lawsonibacter;s__Lawsonibacter asaccharolyticus	99.14	0.972
LO_bin.51	87.92	1.949	0.449	3088689	2957	952.63	5136	80698	d__Bacteria;p__Bacteroidota;c__Bacteroidia;o__Bacteroidales;f__Muribaculaceae;g__Limisoma;s__Limisoma faecipullorum	98.5	0.846
LO_bin.52	52.06	1.785	0.594	1600463	1765	806.72	2061	4141	d__Bacteria;p__Firmicutes;c__Clostridia;o__Oscillospirales;f__Ruminococcaceae;g__Faecalibacterium;s__Faecalibacterium duncaniae	97.28	0.941
LO_bin.53	93.47	3.523	0.581	2554431	2439	933.92	4946	13856	d__Bacteria;p__Firmicutes;c__Clostridia;o__Christensenellales;f__CAG-74;g__Ventricola;s__Ventricola sp900542445	98.56	0.876
LO_bin.54	93.75	0.973	0.619	3287567	3349	874.66	5538	16567	d__Bacteria;p__Firmicutes;c__Clostridia;o__Oscillospirales;f__Oscillospiraceae;g__Flavonifractor;s__Flavonifractor plautii	98.5	0.851
LO_bin.55	79.31	0	0.271	2576668	2635	837.86	4622	15837	d__Bacteria;p__Firmicutes;c__Clostridia;o__Peptostreptococcales;f__Peptostreptococcaceae;g__Romboutsia;s__Romboutsia timonensis	98.52	0.914
LO_bin.56	78.9	3.538	0.621	1529194	1700	815.77	2406	6217	d__Bacteria;p__Firmicutes;c__Clostridia;o__Oscillospirales;f__Oscillospiraceae;g__ER4;s__ER4 sp900317525	97.26	0.944
LO_bin.57	96.83	0	0.449	2679446	2550	961.67	23971	87099	d__Bacteria;p__Firmicutes;c__Clostridia;o__Lachnospirales;f__Lachnospiraceae;g__UMGS1370;s__UMGS1370 sp900542035	99.16	0.898
LO_bin.58	93.83	5.651	0.473	6158252	5540	1001.23	5292	18163	d__Bacteria;p__Firmicutes;c__Clostridia;o__Lachnospirales;f__Lachnospiraceae;g__Eisenbergiella;s__Eisenbergiella tayi	98.1	0.891
LO_bin.59	82.27	5.228	0.585	1666855	1895	771.26	2027	4383	d__Bacteria;p__Firmicutes;c__Clostridia;o__Oscillospirales;f__Oscillospiraceae;g__Dysosmobacter;s__Dysosmobacter sp001916835	97.83	0.969
LO_bin.6	97.59	1.826	0.586	2441615	2015	1025.77	11425	35762	d__Bacteria;p__Bacteroidota;c__Bacteroidia;o__Bacteroidales;f__Rikenellaceae;g__Alistipes_A;s__Alistipes_A ihumii	98.44	0.963
LO_bin.60	96.19	2.013	0.538	2128239	2137	889.06	3418	9091	d__Bacteria;p__Firmicutes;c__Clostridia;o__Oscillospirales;f__Acutalibacteraceae;g__UBA1417;s__UBA1417 sp003531055	98	0.949
LO_bin.61	87.63	0	0.435	3502570	2943	1070.85	13445	45697	d__Bacteria;p__Bacteroidota;c__Bacteroidia;o__Bacteroidales;f__Marinifilaceae;g__Odoribacter;s__Odoribacter splanchnicus	99.47	0.935
LO_bin.62	95.89	3.258	0.433	2372556	2388	877.92	2715	7617	d__Bacteria;p__Firmicutes;c__Clostridia;o__Oscillospirales;f__Ruminococcaceae;g__Ruminococcus_D;s__Ruminococcus_D bicirculans	97.8	0.949
LO_bin.63	81.34	2.913	0.592	1931454	1918	899.46	3248	8429	d__Bacteria;p__Firmicutes;c__Clostridia;o__Oscillospirales;f__Ruminococcaceae;g__Gemmiger;s__Gemmiger sp900539695	98.51	0.913
LO_bin.64	93.52	7.7	0.562	6047860	5860	930.07	3409	10219	d__Bacteria;p__Firmicutes;c__Clostridia;o__Lachnospirales;f__Lachnospiraceae;g__Enterocloster;s__Enterocloster asparagiformis	98.39	0.883
LO_bin.65	80.64	1.586	0.631	2104598	2011	950.49	5643	19294	d__Bacteria;p__Firmicutes;c__Clostridia;o__Oscillospirales;f__Oscillospiraceae;g__Scatomorpha;s__Scatomorpha intestinigallinarum	98.8	0.902
LO_bin.66	83.51	3.014	0.413	1240189	1313	873.77	2670	8481	d__Bacteria;p__Firmicutes;c__Clostridia;o__Peptostreptococcales;f__Anaerovoracaceae;g__Gallibacter;s__Gallibacter intestinalis	96.12	0.888
LO_bin.67	96.88	1.576	0.457	2135620	1988	996.61	13875	52040	d__Bacteria;p__Firmicutes;c__Clostridia;o__Lachnospirales;f__Lachnospiraceae;g__Pararoseburia;s__Pararoseburia lenta	99.31	0.976
LO_bin.68	94.44	2.862	0.378	2731180	2613	879.85	6770	20215	d__Bacteria;p__Firmicutes;c__Bacilli;o__Lactobacillales;f__Enterococcaceae;g__Enterococcus_B;s__Enterococcus_B durans	98.31	0.876
LO_bin.69	91.6	7.286	0.596	2660811	2310	1043.37	5810	20677	d__Bacteria;p__Bacteroidota;c__Bacteroidia;o__Bacteroidales;f__Rikenellaceae;g__Alistipes;s__Alistipes onderdonkii	97.11	0.938
LO_bin.7	81.46	0.823	0.577	2716970	2330	1033.75	8648	34697	d__Bacteria;p__Verrucomicrobiota;c__Verrucomicrobiae;o__Verrucomicrobiales;f__Akkermansiaceae;g__Akkermansia;s__Akkermansia muciniphila_B	98.36	0.928
LO_bin.70	93.77	0.503	0.481	2601442	2070	1082.78	18714	48466	d__Bacteria;p__Bacteroidota;c__Bacteroidia;o__Bacteroidales;f__Muribaculaceae;g__Sodaliphilus;s__Sodaliphilus sp004557565	98.07	0.892
LO_bin.71	94.15	0.194	0.481	3663539	3552	950.55	9157	40037	d__Bacteria;p__Firmicutes;c__Clostridia;o__Lachnospirales;f__Lachnospiraceae;g__Clostridium_AP;s__Clostridium_AP sp000509125	99.3	0.959
LO_bin.72	94.63	0	0.422	2094724	1955	997.72	35367	88398	d__Bacteria;p__Firmicutes;c__Clostridia;o__Lachnospirales;f__Lachnospiraceae;g__Butyrivibrio_A;s__Butyrivibrio_A sp000431815	97.93	0.937
LO_bin.73	97.87	0.953	0.495	2329814	2158	964.53	15088	48043	d__Bacteria;p__Firmicutes;c__Clostridia;o__Peptostreptococcales;f__Anaerovoracaceae;g__Lentihominibacter;s__Lentihominibacter excrementipullorum	98.73	0.89
LO_bin.74	94.45	1.183	0.589	2430374	2169	982.29	7035	32546	d__Bacteria;p__Desulfobacterota;c__Desulfovibrionia;o__Desulfovibrionales;f__Desulfovibrionaceae;g__Desulfovibrio;s__Desulfovibrio sp900319575	98.43	0.922
LO_bin.75	93.43	1.265	0.475	2710752	2570	962.86	14352	38419	d__Bacteria;p__Firmicutes;c__Clostridia;o__Lachnospirales;f__Lachnospiraceae;g__Enterocloster;s__Enterocloster sp001517625	98.86	0.935
LO_bin.76	96.64	0.838	0.388	2518117	2174	1004.8	11497	48412	d__Bacteria;p__Firmicutes;c__Clostridia;o__Lachnospirales;f__Lachnospiraceae;g__Butyribacter;s__Butyribacter hominis	98.98	0.856
LO_bin.77	87.59	4.622	0.619	3965935	3587	1021.32	3454	9435	d__Bacteria;p__Verrucomicrobiota;c__Lentisphaeria;o__Victivallales;f__Victivallaceae;g__Victivallis;s__Victivallis lenta	99.3	0.973
LO_bin.78	91.1	1.812	0.566	2064272	2002	886.49	16564	46091	d__Bacteria;p__Firmicutes;c__Clostridia;o__Oscillospirales;f__Ruminococcaceae;g__Phocea;s__Phocea massiliensis	99.52	0.994
LO_bin.79	83.51	6.878	0.431	4932036	4168	1081.71	2770	8732	d__Bacteria;p__Bacteroidota;c__Bacteroidia;o__Bacteroidales;f__Bacteroidaceae;g__Bacteroides;s__Bacteroides intestinalis	99.15	0.96
LO_bin.8	85.52	1.586	0.489	1829341	1877	843.93	4520	12538	d__Bacteria;p__Firmicutes;c__Clostridia;o__Oscillospirales;f__Ruminococcaceae;g__UBA3818;s__UBA3818 sp900557155	98.99	0.959
LO_bin.80	58.56	0	0.65	2349486	2538	791.76	1774	3088	d__Bacteria;p__Actinomycetota;c__Coriobacteriia;o__Coriobacteriales;f__UMGS124;g__JAHZGC01;s__JAHZGC01 sp019421015	98.05	0.939
LO_bin.81	97.64	5.608	0.463	3429365	2884	1075.62	8515	24043	d__Bacteria;p__Bacteroidota;c__Bacteroidia;o__Bacteroidales;f__Bacteroidaceae;g__Bacteroides;s__Bacteroides stercoris	98.39	0.84
LO_bin.82	60.31	2.105	0.411	2181660	2055	909.53	3221	11764	d__Bacteria;p__Firmicutes;c__Clostridia;o__Lachnospirales;f__Lachnospiraceae;g__Blautia_A;s__Blautia_A sp003471165	98.91	0.934
LO_bin.83	93.89	0.614	0.602	2049133	1801	1004.07	7331	27653	d__Bacteria;p__Actinomycetota;c__Actinomycetia;o__Actinomycetales;f__Bifidobacteriaceae;g__Bifidobacterium;s__Bifidobacterium longum	98.92	0.901
LO_bin.84	52.41	3.448	0.606	1036406	1024	851.25	6239	23053	d__Bacteria;p__Firmicutes;c__Clostridia;o__Oscillospirales;f__Ruminococcaceae;g__Angelakisella;s__Angelakisella sp004557855	97.53	0.887
LO_bin.85	91.61	3.243	0.384	2225846	2063	985.6	4457	12312	d__Bacteria;p__Firmicutes;c__Clostridia;o__UBA1381;f__UBA1381;g__CAG-41;s__CAG-41 sp900066215	98.83	0.908
LO_bin.86	86.92	2.867	0.493	1717066	1782	857.1	2513	6533	d__Bacteria;p__Bacteroidota;c__Bacteroidia;o__Flavobacteriales;f__UBA1820;g__Merdimorpha;s__Merdimorpha sp003150615	99.03	0.854
LO_bin.87	98.65	0.335	0.527	3491756	3093	993.76	52743	131149	d__Bacteria;p__Firmicutes;c__Clostridia;o__Oscillospirales;f__Acutalibacteraceae;g__Acutalibacter;s__Acutalibacter timonensis	99.75	0.973
LO_bin.88	92.91	6.65	0.449	2673051	2566	916.21	3581	10328	d__Bacteria;p__Firmicutes;c__Clostridia;o__Lachnospirales;f__Lachnospiraceae;g__Oliverpabstia;s__Oliverpabstia intestinalis	97.18	0.889
LO_bin.89	84.84	6.991	0.623	1875024	1967	840.65	3392	9380	d__Bacteria;p__Firmicutes;c__Clostridia;o__Oscillospirales;f__Oscillospiraceae;g__Lawsonibacter;s__Lawsonibacter sp900066825	99.26	0.967
LO_bin.9	75.9	4.905	0.337	1674073	1831	839.78	2361	6151	d__Bacteria;p__Firmicutes;c__Bacilli;o__Erysipelotrichales;f__Erysipelotrichaceae;g__Holdemanella;s__Holdemanella biformis	97.32	0.874
LO_bin.90	66.41	0.316	0.432	1817087	2041	822.61	2027	4313	d__Bacteria;p__Firmicutes;c__Clostridia;o__Lachnospirales;f__Lachnospiraceae;g__Blautia_A;s__Blautia_A sp900549015	99.59	0.929
LO_bin.91	92.24	1.765	0.423	3190789	2651	1081.53	12209	32189	d__Bacteria;p__Bacteroidota;c__Bacteroidia;o__Bacteroidales;f__Bacteroidaceae;g__Phocaeicola;s__Phocaeicola massiliensis	99.3	0.958
LO_bin.92	62.89	2.816	0.29	1885903	1953	830.65	2378	6091	d__Bacteria;p__Firmicutes;c__Clostridia;o__Peptostreptococcales;f__Peptostreptococcaceae;g__Intestinibacter;s__Intestinibacter bartlettii	99.1	0.978
LO_bin.93	88.39	0.924	0.477	3264672	3477	837.32	2683	7327	d__Bacteria;p__Firmicutes;c__Clostridia;o__Eubacteriales;f__Eubacteriaceae;g__Eubacterium;s__Eubacterium callanderi	99	0.987
LO_bin.94	92.34	3.433	0.5	4569672	4041	1016.17	7566	23347	d__Bacteria;p__Firmicutes;c__Clostridia;o__Lachnospirales;f__Lachnospiraceae;g__AF33-28;s__AF33-28 sp003477885	99.47	0.971
LO_bin.95	95.56	0	0.483	4261210	3745	988.75	10151	24413	d__Bacteria;p__Firmicutes;c__Clostridia;o__Lachnospirales;f__Lachnospiraceae;g__Clostridium_Q;s__Clostridium_Q symbiosum	99.15	0.879
LO_bin.96	63.96	2.512	0.477	1320475	1336	902.29	2529	6921	d__Bacteria;p__Firmicutes;c__Clostridia;o__Lachnospirales;f__Lachnospiraceae;g__Acetatifactor;s__Acetatifactor intestinalis	97.65	0.949
LO_bin.97	86.66	5.928	0.456	2047617	2099	876.9	2341	5638	d__Bacteria;p__Firmicutes;c__Clostridia;o__Lachnospirales;f__Lachnospiraceae;g__Blautia_A;s__Blautia_A massiliensis	97	0.948
LO_bin.98	93.1	9.35	0.642	3171192	2998	931.23	3594	14822	d__Bacteria;p__Actinomycetota;c__Coriobacteriia;o__Coriobacteriales;f__Eggerthellaceae;g__Eggerthella;s__Eggerthella lenta	98.72	0.877
LO_bin.99	92.68	1.817	0.422	3842819	3315	1046.37	5013	17579	d__Bacteria;p__Bacteroidota;c__Bacteroidia;o__Bacteroidales;f__Bacteroidaceae;g__Phocaeicola;s__Phocaeicola vulgatus	99.09	0.927
Average (LO)	85.2219	2.76145	0.488895	2.3536e+06	2279.83	912.611	7677.38	24719.9
MO_bin.1	85.45	2.992	0.345	2208159	2198	841.71	4115	11800	d__Bacteria;p__Firmicutes;c__Bacilli;o__Haloplasmatales;f__Turicibacteraceae;g__Turicibacter;s__Turicibacter bilis	98.79	0.978
MO_bin.10	97.29	6.698	0.448	2714450	2558	950.05	2573	12040	d__Bacteria;p__Firmicutes;c__Clostridia;o__Lachnospirales;f__Lachnospiraceae;g__Hominisplanchenecus;s__Hominisplanchenecus faecis	99.17	0.899
MO_bin.100	90.73	4.367	0.442	2811452	2585	974.34	5539	19990	d__Bacteria;p__Firmicutes;c__Clostridia;o__Lachnospirales;f__Lachnospiraceae;g__CAG-95;s__CAG-95 sp000438155	97.41	0.797
MO_bin.101	85.9	0.774	0.583	1685707	1549	947.42	18288	48909	d__Bacteria;p__Firmicutes;c__Clostridia;o__Oscillospirales;f__Oscillospiraceae;g__Vescimonas;s__Vescimonas fastidiosa	96.76	0.882
MO_bin.102	86.54	6.529	0.431	2933205	2861	922.06	3127	10120	d__Bacteria;p__Firmicutes;c__Clostridia;o__Lachnospirales;f__Lachnospiraceae;g__Roseburia;s__Roseburia intestinalis	98.56	0.905
MO_bin.103	96.9	6.816	0.545	1576251	1547	916.42	3025	9905	d__Bacteria;p__Actinomycetota;c__Coriobacteriia;o__Coriobacteriales;f__Eggerthellaceae;g__Anaerotardibacter;s__Anaerotardibacter sp000435675	95.83	0.941
MO_bin.104	92.75	0.69	0.502	3046054	2918	944.5	4709	13417	d__Bacteria;p__Firmicutes;c__Clostridia;o__Lachnospirales;f__Lachnospiraceae;g__Scatomonas;s__Scatomonas hejianensis	99.77	0.985
MO_bin.105	91.12	4.093	0.431	2152546	2163	891.71	3310	10588	d__Bacteria;p__Firmicutes;c__Clostridia;o__Lachnospirales;f__Lachnospiraceae;g__Bariatricus;s__Bariatricus comes	98.08	0.956
MO_bin.106	87.41	0.68	0.593	2125588	2003	937.62	11673	34206	d__Bacteria;p__Firmicutes;c__Clostridia;o__Oscillospirales;f__Ruminococcaceae;g__Ruthenibacterium;s__Ruthenibacterium merdipullorum	98.96	0.838
MO_bin.107	95.97	2.013	0.518	2764632	2515	952.48	28512	120882	d__Bacteria;p__Firmicutes;c__Clostridia;o__Oscillospirales;f__Acutalibacteraceae;g__Fimivicinus;s__Fimivicinus sp900544375	99.44	0.912
MO_bin.108	87.51	5.536	0.558	2199252	2317	815.09	2206	5608	d__Bacteria;p__Firmicutes;c__Clostridia;o__Oscillospirales;f__Butyricicoccaceae;g__Agathobaculum;s__Agathobaculum butyriciproducens	96.73	0.894
MO_bin.109	89.33	1.424	0.513	2296238	2189	951.7	5900	16795	d__Bacteria;p__Firmicutes;c__Clostridia;o__Lachnospirales;f__Lachnospiraceae;g__Clostridium_Q;s__	0	0
MO_bin.11	80.99	1.56	0.462	1758520	1763	898.57	2819	7899	d__Bacteria;p__Firmicutes;c__Clostridia;o__Peptostreptococcales;f__Anaerovoracaceae;g__Fimisoma;s__Fimisoma sp000435715	96.37	0.908
MO_bin.110	84.29	0.782	0.374	1950107	2241	799.72	3481	9712	d__Bacteria;p__Firmicutes;c__Clostridia;o__Lachnospirales;f__Lachnospiraceae;g__Butyrivibrio_A;s__Butyrivibrio_A crossotus	97.81	0.925
MO_bin.111	88.44	3.494	0.577	1666389	1576	913.97	2565	6159	d__Bacteria;p__Actinomycetota;c__Coriobacteriia;o__Coriobacteriales;f__Eggerthellaceae;g__Slackia_A;s__Slackia_A isoflavoniconvertens	97.84	0.925
MO_bin.112	91.67	1.647	0.64	2513793	2535	850.58	3839	11573	d__Bacteria;p__Firmicutes;c__Clostridia;o__Oscillospirales;f__Ruminococcaceae;g__Bittarella;s__Bittarella massiliensis	98.28	0.981
MO_bin.113	84.86	2.848	0.459	2830863	2813	898.37	3360	11422	d__Bacteria;p__Firmicutes;c__Clostridia;o__Lachnospirales;f__Lachnospiraceae;g__Blautia_A;s__Blautia_A hydrogenotrophica	99.82	0.989
MO_bin.114	79.31	1.724	0.552	2590852	2110	1072.2	4513	12299	d__Bacteria;p__Bacteroidota;c__Bacteroidia;o__Bacteroidales;f__Bacteroidaceae;g__UBA4372;s__UBA4372 sp900543815	97.43	0.943
MO_bin.115	85.13	6.436	0.552	2181536	2245	836.93	2098	4640	d__Bacteria;p__Firmicutes;c__Clostridia;o__Oscillospirales;f__Oscillospiraceae;g__Faecousia;s__Faecousia sp900549705	96.96	0.848
MO_bin.116	86.29	1.008	0.585	2622733	2381	919.01	3015	8011	d__Bacteria;p__Firmicutes;c__Clostridia;o__Christensenellales;f__CAG-74;g__Egerieenecus;s__Egerieenecus sp900553315	97.39	0.74
MO_bin.117	86.69	0.111	0.512	1810657	1671	964.41	12857	39728	d__Bacteria;p__Firmicutes;c__Clostridia;o__Oscillospirales;f__Ruminococcaceae;g__Ruminococcus_D;s__Ruminococcus_D sp000434695	97.92	0.955
MO_bin.118	74.02	1.916	0.545	1787340	1945	833.26	2479	5507	d__Bacteria;p__Firmicutes;c__Negativicutes;o__Veillonellales;f__Megasphaeraceae;g__Megasphaera;s__Megasphaera sp900554215	95.81	0.792
MO_bin.119	97.16	1.257	0.443	3715383	3658	869.96	22294	71723	d__Bacteria;p__Firmicutes;c__Bacilli;o__Erysipelotrichales;f__Erysipelotrichaceae;g__Clostridium_AQ;s__Clostridium_AQ innocuum	97.64	0.946
MO_bin.12	52.58	8.62	0.293	1652124	1773	816.22	2096	5253	d__Bacteria;p__Firmicutes;c__Clostridia;o__Clostridiales;f__Clostridiaceae;g__Clostridium;s__Clostridium sp001916075	98.63	0.951
MO_bin.120	88.92	2.11	0.62	2202726	2197	894.6	7987	26835	d__Bacteria;p__Firmicutes;c__Clostridia;o__Oscillospirales;f__Oscillospiraceae;g__Scatomorpha;s__Scatomorpha pullicola	97.83	0.872
MO_bin.121	91.98	3.021	0.434	2274350	2271	914.73	4352	14095	d__Bacteria;p__Firmicutes;c__Clostridia;o__Lachnospirales;f__Lachnospiraceae;g__Lachnoclostridium_B;s__Lachnoclostridium_B sp900066555	98.74	0.926
MO_bin.122	92.95	1.342	0.423	2491790	2389	940.64	3958	13827	d__Bacteria;p__Firmicutes;c__Clostridia;o__Lachnospirales;f__Lachnospiraceae;g__Lachnospira;s__Lachnospira sp000437735	98.66	0.958
MO_bin.123	66.04	0.862	0.636	1549228	1561	884.78	2205	5662	d__Bacteria;p__Actinomycetota;c__Actinomycetia;o__Actinomycetales;f__Actinomycetaceae;g__Pauljensenia;s__Pauljensenia bouchesdurhonensis	98.38	0.947
MO_bin.124	98.65	2.879	0.579	2537029	2558	884.73	26361	80664	d__Bacteria;p__Firmicutes;c__Clostridia;o__Oscillospirales;f__Butyricicoccaceae;g__Agathobaculum;s__Agathobaculum sp900291975	99.4	0.944
MO_bin.125	69.12	7.619	0.604	1646040	1917	759	1443	3064	d__Bacteria;p__Firmicutes;c__Clostridia;o__Oscillospirales;f__Ruminococcaceae;g__Faecalibacterium;s__Faecalibacterium longum	97.21	0.945
MO_bin.126	80.17	1.754	0.384	2493900	2285	918.14	3291	10720	d__Bacteria;p__Firmicutes;c__Clostridia;o__Lachnospirales;f__Lachnospiraceae;g__Anaerobutyricum;s__Anaerobutyricum hallii	98.43	0.889
MO_bin.127	91.91	4.068	0.615	2591233	2575	907.58	11169	38929	d__Bacteria;p__Firmicutes;c__Clostridia;o__Oscillospirales;f__Oscillospiraceae;g__Scatomorpha;s__Scatomorpha sp900759385	98.19	0.768
MO_bin.128	88.25	3.191	0.488	1875498	1842	899.86	3105	9722	d__Bacteria;p__Firmicutes;c__Clostridia;o__Peptostreptococcales;f__Anaerovoracaceae;g__Lentihominibacter;s__Lentihominibacter sp900066305	98.25	0.942
MO_bin.129	57.01	1.754	0.591	5453529	5085	945.81	6958	26820	d__Bacteria;p__Pseudomonadota;c__Gammaproteobacteria;o__Pseudomonadales;f__Pseudomonadaceae;g__Pseudomonas_E;s__Pseudomonas_E iridis	95.78	0.836
MO_bin.13	92.41	2.808	0.276	1115083	1153	885.59	21285	64930	d__Bacteria;p__Firmicutes;c__Bacilli;o__RF39;f__UBA660;g__Aphodocola;s__Aphodocola sp000434835	97.54	0.874
MO_bin.130	92.66	6.326	0.595	1795279	1958	806.48	2563	6197	d__Bacteria;p__Firmicutes;c__Clostridia;o__Oscillospirales;f__Oscillospiraceae;g__ER4;s__ER4 sp000765235	97.27	0.889
MO_bin.131	76.31	0	0.524	2343633	2270	926.33	5390	17288	d__Bacteria;p__Firmicutes;c__Clostridia;o__Lachnospirales;f__Lachnospiraceae;g__JAGTTR01;s__JAGTTR01 sp018223385	98.2	0.96
MO_bin.132	94.63	2.874	0.381	2512025	2311	991.74	3963	12518	d__Bacteria;p__Firmicutes;c__Clostridia;o__UBA1381;f__UBA1381;g__CAG-41;s__CAG-41 sp900066215	98.85	0.873
MO_bin.133	94.63	0	0.339	1953488	1898	901.92	6990	30446	d__Bacteria;p__Firmicutes;c__Clostridia;o__Oscillospirales;f__Acutalibacteraceae;g__Ruminococcus_E;s__Ruminococcus_E sp934476515	96.53	0.881
MO_bin.134	60.34	0	0.273	1347937	1341	852.39	5701	20569	d__Bacteria;p__Firmicutes;c__Clostridia;o__Peptostreptococcales;f__Peptostreptococcaceae;g__Romboutsia;s__Romboutsia timonensis	98.5	0.948
MO_bin.135	83.21	0.954	0.44	2385688	2143	1011.82	2222	5156	d__Bacteria;p__Bacteroidota;c__Bacteroidia;o__Bacteroidales;f__Barnesiellaceae;g__Barnesiella;s__Barnesiella intestinihominis	99.17	0.996
MO_bin.136	88.87	2.697	0.724	2147659	2252	835.62	1987	4199	d__Bacteria;p__Actinomycetota;c__Actinomycetia;o__Propionibacteriales;f__Propionibacteriaceae;g__Propionibacterium;s__Propionibacterium acidifaciens	98.78	0.99
MO_bin.137	96.29	1.84	0.486	5958367	5204	1010.5	9535	31788	d__Bacteria;p__Firmicutes;c__Clostridia;o__Lachnospirales;f__Lachnospiraceae;g__Eisenbergiella;s__Eisenbergiella porci	97.02	0.699
MO_bin.138	88.94	1.733	0.442	2713817	2373	1036.92	21391	66782	d__Bacteria;p__Firmicutes;c__Clostridia;o__Lachnospirales;f__Lachnospiraceae;g__Butyribacter;s__Butyribacter huaianensis	98.79	0.931
MO_bin.139	96.64	0	0.383	1997608	1886	922.64	14976	46813	d__Bacteria;p__Firmicutes;c__Clostridia;o__Oscillospirales;f__Acutalibacteraceae;g__UMGS1071;s__UMGS1071 sp900542375	99.48	0.892
MO_bin.14	87.91	2.745	0.566	1996547	1916	896.26	11555	38106	d__Bacteria;p__Firmicutes;c__Clostridia;o__Oscillospirales;f__Ruminococcaceae;g__Phocea;s__Phocea massiliensis	99.4	0.977
MO_bin.140	70.21	4.535	0.496	1785119	1842	838.71	2307	5451	d__Bacteria;p__Firmicutes;c__Clostridia;o__Lachnospirales;f__Lachnospiraceae;g__Copromonas;s__Copromonas sp900066535	97.9	0.921
MO_bin.141	99.4	1.512	0.599	3915006	3487	947.28	7436	24023	d__Bacteria;p__Desulfobacterota;c__Desulfovibrionia;o__Desulfovibrionales;f__Desulfovibrionaceae;g__Bilophila;s__Bilophila wadsworthia	98.88	0.907
MO_bin.142	82.18	6.223	0.564	5315490	5117	934.13	3691	10679	d__Bacteria;p__Firmicutes;c__Clostridia;o__Lachnospirales;f__Lachnospiraceae;g__Enterocloster;s__Enterocloster asparagiformis	99.58	0.978
MO_bin.143	66.52	1.698	0.409	1169994	1282	809.5	1973	4618	d__Bacteria;p__Firmicutes;c__Bacilli;o__Lactobacillales;f__Lactobacillaceae;g__Limosilactobacillus;s__Limosilactobacillus portuensis	97.61	0.95
MO_bin.144	93.19	0.584	0.433	2078337	1971	944.12	5733	18255	d__Bacteria;p__Firmicutes;c__Clostridia;o__Lachnospirales;f__Lachnospiraceae;g__Mediterraneibacter;s__Mediterraneibacter lactaris	99.11	0.97
MO_bin.145	89.51	2.273	0.58	4671166	4574	911.94	5375	16644	d__Bacteria;p__Pseudomonadota;c__Gammaproteobacteria;o__Enterobacterales;f__Enterobacteriaceae;g__Klebsiella;s__Klebsiella pneumoniae	99.04	0.93
MO_bin.146	94.74	1.627	0.447	2168542	2031	967.76	8068	26620	d__Bacteria;p__Firmicutes;c__Clostridia;o__Oscillospirales;f__Acutalibacteraceae;g__CAG-488;s__CAG-488 sp000434055	98	0.901
MO_bin.147	56.37	1.754	0.481	1853902	1831	913.34	2870	7390	d__Bacteria;p__Firmicutes;c__Clostridia;o__Lachnospirales;f__Lachnospiraceae;g__Acetatifactor;s__Acetatifactor sp900066565	99.19	0.976
MO_bin.148	92.12	0.167	0.421	2098997	1840	1014.1	13478	41582	d__Bacteria;p__Firmicutes;c__Clostridia;o__Lachnospirales;f__Lachnospiraceae;g__Coprococcus;s__Coprococcus sp000433075	98.16	0.967
MO_bin.149	92.5	1.905	0.493	3067493	2575	1085	4220	12014	d__Bacteria;p__Bacteroidota;c__Bacteroidia;o__Bacteroidales;f__Bacteroidaceae;g__Paraprevotella;s__Paraprevotella clara	98.23	0.953
MO_bin.15	69.62	0	0.527	1919302	1593	911.73	4342	11323	d__Bacteria;p__Firmicutes;c__Negativicutes;o__Veillonellales;f__Dialisteraceae;g__Dialister;s__Dialister sp900538805	96.5	0.856
MO_bin.150	92.61	0	0.513	2436983	2193	937.19	15986	46294	d__Bacteria;p__Firmicutes;c__Clostridia;o__Oscillospirales;f__Acutalibacteraceae;g__Clostridium_A;s__Clostridium_A leptum	99.29	0.969
MO_bin.151	83.77	4.295	0.623	1540179	1670	836.02	2628	7576	d__Bacteria;p__Firmicutes;c__Clostridia;o__Oscillospirales;f__Oscillospiraceae;g__ER4;s__ER4 sp900317525	97.51	0.943
MO_bin.152	74.59	0.806	0.534	1709566	1587	972.74	21198	89375	d__Bacteria;p__Firmicutes;c__Clostridia;o__Christensenellales;f__CAG-138;g__Phil1;s__Phil1 sp001940855	97.08	0.933
MO_bin.153	89.57	2.013	0.567	2396785	2314	886.88	18517	61629	d__Bacteria;p__Firmicutes;c__Clostridia;o__Oscillospirales;f__Ruminococcaceae;g__Negativibacillus;s__Negativibacillus faecipullorum	97.61	0.87
MO_bin.154	73.68	3.801	0.451	2007775	2012	916.89	2691	8739	d__Bacteria;p__Firmicutes;c__Clostridia;o__Lachnospirales;f__Lachnospiraceae;g__Wujia;s__Wujia chipingensis	98.66	0.947
MO_bin.155	90.04	1.612	0.594	2923697	2858	927.91	3360	9030	d__Bacteria;p__Firmicutes;c__Clostridia;o__Christensenellales;f__CAG-74;g__Alectryocaccomicrobium;s__Alectryocaccomicrobium faecavium	97.68	0.784
MO_bin.156	93.28	1.342	0.462	1935667	1974	860.49	2704	7002	d__Bacteria;p__Firmicutes;c__Clostridia;o__Oscillospirales;f__Ruminococcaceae;g__Ruminococcus_C;s__Ruminococcus_C sp000433635	97.63	0.929
MO_bin.157	88.92	1.962	0.563	2075684	2137	861.05	4088	11318	d__Bacteria;p__Firmicutes;c__Clostridia;o__Oscillospirales;f__Butyricicoccaceae;g__Pseudobutyricicoccus;s__Pseudobutyricicoccus sp003477405	96.11	0.957
MO_bin.158	96.55	2.937	0.449	1723754	1563	952.74	6834	23902	d__Bacteria;p__Actinomycetota;c__Coriobacteriia;o__Coriobacteriales;f__Eggerthellaceae;g__Anaerotardibacter;s__Anaerotardibacter sp000435475	96.34	0.904
MO_bin.159	95.16	2.284	0.537	1714081	1737	885.11	4763	18062	d__Bacteria;p__Firmicutes;c__Clostridia;o__Christensenellales;f__CAG-138;g__SFEL01;s__SFEL01 sp004557245	96.22	0.898
MO_bin.16	91.38	0.061	0.535	2036372	1643	1033.57	11369	33098	d__Bacteria;p__Firmicutes;c__Clostridia;o__Oscillospirales;f__CAG-272;g__UMGS911;s__UMGS911 sp900545935	98.44	0.906
MO_bin.160	93.84	5	0.623	3168775	3278	863.44	4195	12849	d__Bacteria;p__Firmicutes;c__Clostridia;o__Oscillospirales;f__Oscillospiraceae;g__Flavonifractor;s__Flavonifractor plautii	98.42	0.86
MO_bin.161	60.97	0.862	0.572	1996969	2228	794.07	2377	5098	d__Bacteria;p__Firmicutes;c__Clostridia;o__Oscillospirales;f__Oscillospiraceae;g__Dysosmobacter;s__Dysosmobacter faecalis	99.45	0.981
MO_bin.162	70.52	3.508	0.467	1556460	1487	943.46	3429	11933	d__Bacteria;p__Firmicutes;c__Clostridia;o__Lachnospirales;f__Lachnospiraceae;g__Oliverpabstia;s__Oliverpabstia faecicola	98.98	0.988
MO_bin.163	97.39	0.106	0.442	2727654	2545	986.16	22502	68965	d__Bacteria;p__Firmicutes;c__Clostridia;o__Lachnospirales;f__Lachnospiraceae;g__Blautia;s__Blautia sp900541955	99.62	0.95
MO_bin.164	52.07	0	0.608	1735218	1904	827.28	1853	3295	d__Bacteria;p__Firmicutes;c__Clostridia;o__Oscillospirales;f__Acutalibacteraceae;g__UMGS856;s__UMGS856 sp900546265	99.12	0.967
MO_bin.165	97.87	0	0.498	2240636	1999	962.81	19255	66175	d__Bacteria;p__Firmicutes;c__Clostridia;o__Peptostreptococcales;f__Anaerovoracaceae;g__Alangreenwoodia;s__Alangreenwoodia sp905206455	99.88	0.938
MO_bin.166	86.87	8.724	0.598	1969719	1932	907.31	9413	28810	d__Bacteria;p__Firmicutes;c__Clostridia;o__Oscillospirales;f__Oscillospiraceae;g__Evtepia;s__Evtepia gabavorous	99.62	0.911
MO_bin.167	76.82	2.426	0.46	3051643	3400	818.6	1611	5307	d__Bacteria;p__Firmicutes;c__Clostridia;o__Lachnospirales;f__Lachnospiraceae;g__UMGS1370;s__UMGS1370 sp900542035	99.09	0.718
MO_bin.168	90.63	1.342	0.496	1742737	1639	923.86	4356	11006	d__Bacteria;p__Firmicutes;c__Clostridia;o__Christensenellales;f__CAG-138;g__PeH17;s__PeH17 sp000435055	98.71	0.958
MO_bin.169	82.35	4.865	0.59	1765249	1842	833.24	2759	6944	d__Bacteria;p__Firmicutes;c__Clostridia;o__Oscillospirales;f__Butyricicoccaceae;g__Agathobaculum;s__Agathobaculum sp003481705	99.2	0.964
MO_bin.17	82.24	3.448	0.42	4070778	3471	1057.1	5756	20079	d__Bacteria;p__Bacteroidota;c__Bacteroidia;o__Bacteroidales;f__Bacteroidaceae;g__Phocaeicola;s__Phocaeicola vulgatus	99.19	0.913
MO_bin.170	62.06	1.724	0.451	1792010	1820	913.77	2647	8650	d__Bacteria;p__Firmicutes;c__Clostridia;o__Lachnospirales;f__Lachnospiraceae;g__Agathobacter;s__Agathobacter faecis	98.54	0.935
MO_bin.171	72.35	1.724	0.48	2829960	2812	883.27	4578	14304	d__Bacteria;p__Firmicutes;c__Bacilli;o__Erysipelotrichales;f__Erysipelotrichaceae;g__Holdemania;s__Holdemania massiliensis	98.6	0.966
MO_bin.172	92.94	0	0.524	1973183	1636	936	7061	26318	d__Bacteria;p__Firmicutes;c__Negativicutes;o__Veillonellales;f__Dialisteraceae;g__Dialister;s__Dialister sp000434475	96.2	0.798
MO_bin.173	57.93	5.318	0.622	1257123	1466	770.3	1804	3462	d__Bacteria;p__Firmicutes;c__Clostridia;o__Oscillospirales;f__Oscillospiraceae;g__CAG-103;s__CAG-103 sp900543625	96.65	0.917
MO_bin.174	89.47	2.706	0.511	2052435	2029	881.63	2674	7249	d__Bacteria;p__Firmicutes;c__Clostridia;o__Oscillospirales;f__Ruminococcaceae;g__Fumia;s__	0	0
MO_bin.175	56.52	5.357	0.61	1580438	1718	819.12	2232	5000	d__Bacteria;p__Firmicutes;c__Clostridia;o__Oscillospirales;f__Ruminococcaceae;g__Faecalibacterium;s__Faecalibacterium sp900539945	98.32	0.931
MO_bin.176	86.8	2.374	0.669	2921098	2727	944.68	5143	17570	d__Bacteria;p__Actinomycetota;c__Coriobacteriia;o__Coriobacteriales;f__Eggerthellaceae;g__Gordonibacter;s__Gordonibacter pamelaeae	98.89	0.918
MO_bin.177	95.37	7.122	0.421	4373022	3529	1122.52	6658	25501	d__Bacteria;p__Bacteroidota;c__Bacteroidia;o__Bacteroidales;f__Bacteroidaceae;g__Bacteroides;s__Bacteroides caccae	99.34	0.911
MO_bin.178	88.2	7.744	0.438	2324326	2328	912.81	4260	13850	d__Bacteria;p__Firmicutes;c__Clostridia;o__Lachnospirales;f__Lachnospiraceae;g__Ruminococcus_B;s__Ruminococcus_B gnavus	99.01	0.891
MO_bin.179	92.47	1.612	0.656	1678182	1510	995.38	14255	37056	d__Bacteria;p__Actinomycetota;c__Coriobacteriia;o__Coriobacteriales;f__Atopobiaceae;g__Paratractidigestivibacter;s__Paratractidigestivibacter faecalis	95.5	0.931
MO_bin.18	84.7	7.94	0.61	1692116	1762	854.05	3103	7629	d__Bacteria;p__Firmicutes;c__Clostridia;o__Oscillospirales;f__Oscillospiraceae;g__Vescimonas;s__Vescimonas coprocola	98.07	0.953
MO_bin.180	91.17	2.009	0.497	2057568	2004	919.62	4990	14058	d__Bacteria;p__Firmicutes;c__Clostridia;o__Peptostreptococcales;f__Anaerovoracaceae;g__Lentihominibacter;s__Lentihominibacter excrementipullorum	99.01	0.932
MO_bin.181	57.36	0	0.434	2153573	2079	914.46	2977	8252	d__Bacteria;p__Firmicutes;c__Clostridia;o__Lachnospirales;f__Lachnospiraceae;g__Enterocloster;s__Enterocloster sp900541315	98.17	0.825
MO_bin.182	94.63	0.671	0.366	2322962	2211	961.98	6593	27062	d__Bacteria;p__Firmicutes;c__Clostridia;o__Lachnospirales;f__Lachnospiraceae;g__Lachnospira;s__Lachnospira sp900316325	98.67	0.947
MO_bin.183	84.07	3.355	0.614	2033272	2069	868.92	3185	9576	d__Bacteria;p__Firmicutes;c__Clostridia;o__Oscillospirales;f__Oscillospiraceae;g__CAG-170;s__CAG-170 sp002404795	95.08	0.742
MO_bin.184	86.41	2.956	0.439	3227643	2952	975.53	2956	8555	d__Bacteria;p__Bacteroidota;c__Bacteroidia;o__Bacteroidales;f__Marinifilaceae;g__Odoribacter;s__Odoribacter splanchnicus	99.44	0.948
MO_bin.185	82.58	0.16	0.249	886187	988	821.32	4301	11754	d__Bacteria;p__Firmicutes;c__Bacilli;o__RF39;f__UBA660;g__CAG-433;s__CAG-433 sp900546245	95.88	0.802
MO_bin.186	95.3	1.342	0.556	1981454	1976	884.53	15777	54227	d__Bacteria;p__Firmicutes;c__Clostridia;o__Oscillospirales;f__Oscillospiraceae;g__Pseudoscilispira;s__Pseudoscilispira sp018369915	99.27	0.973
MO_bin.187	94.66	2.013	0.452	2349626	2153	961.85	6732	16721	d__Bacteria;p__Firmicutes;c__Clostridia;o__Oscillospirales;f__Ruminococcaceae;g__Ruminiclostridium_E;s__Ruminiclostridium_E siraeum	97.54	0.96
MO_bin.188	95.3	3.355	0.441	2277855	2229	910.29	4630	12886	d__Bacteria;p__Firmicutes;c__Clostridia;o__Lachnospirales;f__Lachnospiraceae;g__Coprococcus_A;s__Coprococcus_A catus_A	98.92	0.974
MO_bin.189	62.12	4.697	0.506	962813	1122	777.57	2603	5543	d__Bacteria;p__Firmicutes;c__Clostridia;o__Christensenellales;f__QAND01;g__UMGS1975;s__UMGS1975 sp900546685	95.18	0.844
MO_bin.19	58.03	5.357	0.594	1544378	1738	786.75	1916	3521	d__Bacteria;p__Firmicutes;c__Clostridia;o__Oscillospirales;f__Ruminococcaceae;g__Faecalibacterium;s__Faecalibacterium duncaniae	96.93	0.952
MO_bin.190	97.31	0.671	0.542	2606922	2299	987.88	11543	31039	d__Bacteria;p__Firmicutes;c__Clostridia;o__Oscillospirales;f__Acutalibacteraceae;g__Anaeromassilibacillus;s__Anaeromassilibacillus stercoravium	98.78	0.941
MO_bin.191	92.26	1.265	0.485	4091215	3615	982.51	6980	20093	d__Bacteria;p__Firmicutes;c__Clostridia;o__Lachnospirales;f__Lachnospiraceae;g__Clostridium_Q;s__Clostridium_Q symbiosum	99.16	0.893
MO_bin.192	66.37	1.724	0.559	1913070	1736	976.35	7950	31785	d__Bacteria;p__Pseudomonadota;c__Gammaproteobacteria;o__Burkholderiales;f__Burkholderiaceae_A;g__Duodenibacillus;s__Duodenibacillus intestinigallinarum	98.78	0.94
MO_bin.193	98.4	0	0.316	1607460	1665	877.01	7515	47059	d__Archaea;p__Methanobacteriota;c__Methanobacteria;o__Methanobacteriales;f__Methanobacteriaceae;g__Methanobrevibacter_A;s__Methanobrevibacter_smithii A	98.64	0.95
MO_bin.194	89.68	0.576	0.603	1847561	1597	1022.77	6149	21606	d__Bacteria;p__Actinomycetota;c__Actinomycetia;o__Actinomycetales;f__Bifidobacteriaceae;g__Bifidobacterium;s__Bifidobacterium longum	99.2	0.938
MO_bin.195	92.51	2.481	0.368	1800668	1729	956.88	6586	29807	d__Bacteria;p__Firmicutes;c__Clostridia;o__Oscillospirales;f__Acutalibacteraceae;g__Eubacterium_R;s__Eubacterium_R sp000434995	98.1	0.899
MO_bin.196	67.46	4.418	0.614	1378101	1432	864.84	3469	11097	d__Bacteria;p__Firmicutes;c__Clostridia;o__Oscillospirales;f__Oscillospiraceae;g__Vescimonas;s__Vescimonas sp000435555	97.42	0.842
MO_bin.197	67.12	0.335	0.594	1734465	1777	858.15	5293	18524	d__Bacteria;p__Firmicutes;c__Clostridia;o__Oscillospirales;f__Oscillospiraceae;g__Vescimonas;s__Vescimonas sp900548615	97.82	0.766
MO_bin.198	91.57	0.194	0.418	2002400	1912	943.13	7719	24442	d__Bacteria;p__Firmicutes;c__Clostridia;o__Lachnospirales;f__Lachnospiraceae;g__CAG-317;s__CAG-317 sp000433215	99.01	0.977
MO_bin.199	91.34	0.934	0.684	4550536	4312	975.43	17241	57849	d__Bacteria;p__Pseudomonadota;c__Gammaproteobacteria;o__Burkholderiales;f__Burkholderiaceae_B;g__Pelomonas;s__Pelomonas sp003963075	96.9	0.78
MO_bin.2	87.6	1.915	0.419	2862698	2733	956.94	4708	16426	d__Bacteria;p__Firmicutes;c__Clostridia;o__Lachnospirales;f__Lachnospiraceae;g__COE1;s__COE1 sp001916965	98.52	0.949
MO_bin.20	86.4	3.575	0.46	2032893	2145	876.3	2730	8431	d__Bacteria;p__Firmicutes;c__Clostridia;o__Lachnospirales;f__Lachnospiraceae;g__Choladocola;s__Choladocola sp003480725	98.06	0.935
MO_bin.200	58.71	5.422	0.29	1958742	1921	861.99	3436	10024	d__Bacteria;p__Firmicutes;c__Clostridia;o__Peptostreptococcales;f__Peptostreptococcaceae;g__Intestinibacter;s__Intestinibacter sp900540355	98.89	0.83
MO_bin.201	88.6	2.689	0.411	2977024	2826	956.19	2758	9095	d__Bacteria;p__Firmicutes;c__Clostridia;o__Lachnospirales;f__Lachnospiraceae;g__KLE1615;s__KLE1615 sp900066985	97.88	0.921
MO_bin.202	89.09	2.924	0.383	1685309	1774	851.1	3400	11026	d__Bacteria;p__Firmicutes;c__Bacilli;o__Erysipelotrichales;f__Erysipelotrichaceae;g__Amedibacillus;s__Amedibacillus dolichus	99.09	0.971
MO_bin.203	99.05	0	0.312	3185650	3118	912.34	25186	99892	d__Bacteria;p__Firmicutes;c__Bacilli;o__Erysipelotrichales;f__Coprobacillaceae;g__Thomasclavelia;s__Thomasclavelia ramosa	99.67	0.957
MO_bin.204	98	0.598	0.478	1990327	1961	893.51	6107	23532	d__Bacteria;p__Firmicutes;c__Negativicutes;o__Acidaminococcales;f__Acidaminococcaceae;g__Phascolarctobacterium_A;s__Phascolarctobacterium_A succinatutens	99.15	0.902
MO_bin.205	90.31	3.322	0.452	2690038	2580	949.85	5767	21632	d__Bacteria;p__Firmicutes;c__Clostridia;o__Lachnospirales;f__Lachnospiraceae;g__Blautia_A;s__Blautia_A sp000436615	99.3	0.959
MO_bin.206	72.08	0	0.377	2001116	1923	889.41	2767	7247	d__Bacteria;p__Firmicutes;c__Clostridia;o__Lachnospirales;f__Lachnospiraceae;g__Anaerobutyricum;s__Anaerobutyricum soehngenii	97.21	0.901
MO_bin.207	94.36	1.677	0.55	2648834	2539	944.84	4672	16065	d__Bacteria;p__Firmicutes;c__Clostridia;o__Oscillospirales;f__Oscillospiraceae;g__HGM13006;s__HGM13006 sp900757695	98.75	0.785
MO_bin.208	96.64	0	0.537	2453409	2312	947.92	7701	24068	d__Bacteria;p__Firmicutes;c__Clostridia;o__Oscillospirales;f__Ruminococcaceae;g__CAG-115;s__CAG-115 sp003531585	98.32	0.902
MO_bin.209	68.9	3.248	0.548	1317309	1433	845.58	2187	4259	d__Bacteria;p__Firmicutes;c__Clostridia;o__Oscillospirales;f__Acutalibacteraceae;g__CAG-217;s__CAG-217 sp000436335	97.27	0.945
MO_bin.21	84.13	3.773	0.291	2028212	2327	797.5	2670	9806	d__Bacteria;p__Firmicutes;c__Bacilli;o__Erysipelotrichales;f__Coprobacillaceae;g__Faecalibacillus;s__Faecalibacillus intestinalis	98.84	0.914
MO_bin.210	88.03	4.734	0.602	2326299	2339	891.75	2687	6953	d__Bacteria;p__Firmicutes;c__Clostridia;o__Christensenellales;f__CAG-74;g__Ventricola;s__Ventricola sp900542395	97.54	0.83
MO_bin.211	57	3.589	0.372	574357	638	827.04	2486	5866	d__Bacteria;p__Patescibacteria;c__Saccharimonadia;o__Saccharimonadales;f__UBA10027;g__SDRW01;s__SDRW01 sp007845485	98.09	0.951
MO_bin.212	90.1	3.341	0.608	1912477	1785	938.19	2919	9206	d__Bacteria;p__Actinomycetota;c__Coriobacteriia;o__Coriobacteriales;f__Eggerthellaceae;g__Ellagibacter;s__Ellagibacter isourolithinifaciens	96.55	0.895
MO_bin.213	83.66	5.838	0.469	1834568	1864	892.45	2691	7416	d__Bacteria;p__Firmicutes;c__Clostridia;o__Oscillospirales;f__Acutalibacteraceae;g__UBA737;s__UBA737 sp900549055	97.35	0.828
MO_bin.214	59.46	2.364	0.416	1358181	1376	876.74	2884	10491	d__Bacteria;p__Firmicutes;c__Clostridia;o__Lachnospirales;f__Lachnospiraceae;g__Mediterraneibacter;s__Mediterraneibacter faecis	96.7	0.885
MO_bin.215	59.01	0	0.497	2808338	2656	956.85	4948	17191	d__Bacteria;p__Firmicutes;c__Clostridia;o__Lachnospirales;f__Lachnospiraceae;g__Enterocloster;s__Enterocloster sp900538485	99.28	0.915
MO_bin.216	92.19	1.063	0.48	1854256	1887	883.71	3684	9819	d__Bacteria;p__Firmicutes;c__Clostridia;o__Peptostreptococcales;f__Anaerovoracaceae;g__Lentihominibacter;s__Lentihominibacter faecis	98.38	0.854
MO_bin.217	66.19	1.51	0.566	1270780	1225	962.38	10021	35659	d__Bacteria;p__Firmicutes;c__Clostridia;o__Oscillospirales;f__Acutalibacteraceae;g__UBA5905;s__UBA5905 sp900549155	96.04	0.784
MO_bin.218	68.08	2.046	0.424	1378132	1386	899.42	2761	8782	d__Bacteria;p__Firmicutes;c__Clostridia;o__Lachnospirales;f__Lachnospiraceae;g__Dorea_A;s__Dorea_A longicatena_B	98.31	0.955
MO_bin.219	58.22	0.877	0.613	1509930	1579	816.72	1985	4006	d__Bacteria;p__Actinomycetota;c__Coriobacteriia;o__Coriobacteriales;f__Eggerthellaceae;g__Aveggerthella;s__Aveggerthella stercoripullorum	98.45	0.934
MO_bin.22	95.16	0.276	0.476	1643981	1668	883.37	6546	17788	d__Bacteria;p__Pseudomonadota;c__Alphaproteobacteria;o__RF32;f__CAG-239;g__Scatocola;s__Scatocola faecipullorum	99.23	0.948
MO_bin.220	82.26	2.832	0.428	5284123	4563	1060.5	2882	7132	d__Bacteria;p__Bacteroidota;c__Bacteroidia;o__Bacteroidales;f__Bacteroidaceae;g__Bacteroides;s__Bacteroides intestinalis_A	97.13	0.84
MO_bin.221	94.26	4.637	0.565	2907513	2633	937.05	3865	10644	d__Bacteria;p__Firmicutes;c__Clostridia;o__Christensenellales;f__CAG-74;g__Fimadaptatus;s__Fimadaptatus sp900553645	97.5	0.843
MO_bin.222	96.26	0	0.366	3230021	2804	996.59	10197	35081	d__Bacteria;p__Firmicutes;c__Clostridia;o__Lachnospirales;f__Lachnospiraceae;g__Butyribacter;s__Butyribacter intestini	99.15	0.939
MO_bin.223	97.36	4.507	0.489	2387046	2334	905.39	5409	14005	d__Bacteria;p__Pseudomonadota;c__Gammaproteobacteria;o__Burkholderiales;f__Burkholderiaceae_A;g__Parasutterella;s__Parasutterella gallistercoris	99.03	0.819
MO_bin.224	82.64	0.503	0.514	1953848	1736	1022.75	5155	12658	d__Bacteria;p__Bacteroidota;c__Bacteroidia;o__Bacteroidales;f__Muribaculaceae;g__Limisoma;s__Limisoma sp000437795	97.95	0.974
MO_bin.225	96.64	1.342	0.336	2142278	2007	959.52	31008	151183	d__Bacteria;p__Firmicutes;c__Clostridia;o__Lachnospirales;f__CAG-274;g__CAG-274;s__CAG-274 sp900545305	98.53	0.892
MO_bin.226	91.28	2.127	0.398	1965418	1846	977.19	11540	30044	d__Bacteria;p__Firmicutes;c__Clostridia;o__Peptostreptococcales;f__Anaerovoracaceae;g__Lentihominibacter;s__Lentihominibacter hominis	99.85	0.993
MO_bin.227	67.74	1.466	0.53	1095349	1254	783.16	1984	3651	d__Bacteria;p__Pseudomonadota;c__Gammaproteobacteria;o__Burkholderiales;f__Burkholderiaceae;g__Oxalobacter;s__Oxalobacter sp934277985	99.43	0.978
MO_bin.228	74.31	1.724	0.557	2182844	1994	962.81	2828	7112	d__Bacteria;p__Bacteroidota;c__Bacteroidia;o__Bacteroidales;f__Rikenellaceae;g__Alistipes_A;s__Alistipes_A indistinctus	99.55	0.996
MO_bin.229	85.3	0.483	0.452	2250331	2027	1001.48	18082	58555	d__Bacteria;p__Firmicutes;c__Clostridia;o__Lachnospirales;f__Lachnospiraceae;g__Agathobacter;s__Agathobacter sp900543445	98.56	0.851
MO_bin.23	65.51	1.724	0.419	1388001	1463	846.44	2220	5027	d__Bacteria;p__Firmicutes;c__Clostridia;o__Lachnospirales;f__Lachnospiraceae;g__Avilachnospira;s__Avilachnospira sp022768465	98.66	0.989
MO_bin.230	88.29	3.817	0.499	2908421	2673	985.98	5425	17530	d__Bacteria;p__Firmicutes;c__Clostridia;o__Lachnospirales;f__Lachnospiraceae;g__Limivivens;s__Limivivens sp900543575	98.3	0.938
MO_bin.231	90.67	3.955	0.512	2512804	2502	914.35	3627	13631	d__Bacteria;p__Firmicutes;c__Clostridia;o__Lachnospirales;f__Lachnospiraceae;g__Merdisoma;s__Merdisoma sp900553635	97.27	0.719
MO_bin.232	100	2.694	0.435	2385333	2285	943.95	6122	34669	d__Bacteria;p__Firmicutes;c__Negativicutes;o__Acidaminococcales;f__Acidaminococcaceae;g__Phascolarctobacterium;s__Phascolarctobacterium faecium	99.07	0.893
MO_bin.233	67.5	3.945	0.474	1554183	1624	871.33	2373	5522	d__Bacteria;p__Firmicutes;c__Clostridia;o__Lachnospirales;f__Lachnospiraceae;g__Acetatifactor;s__Acetatifactor intestinalis	97.15	0.939
MO_bin.234	94.81	0.443	0.531	2621178	2464	963.9	7460	24425	d__Bacteria;p__Firmicutes;c__Clostridia;o__Lachnospirales;f__Lachnospiraceae;g__Copromonas;s__Copromonas sp000435795	99.67	0.928
MO_bin.235	89.93	0.838	0.532	2054255	1924	971.72	9206	31249	d__Bacteria;p__Firmicutes;c__Clostridia;o__Oscillospirales;f__Acutalibacteraceae;g__CAG-177;s__CAG-177 sp000431775	98.52	0.929
MO_bin.236	97.52	1.235	0.555	2418564	2414	904.28	7858	32431	d__Bacteria;p__Firmicutes;c__Clostridia;o__Christensenellales;f__CAG-138;g__UBA1685;s__UBA1685 sp002320595	97.28	0.813
MO_bin.237	87.61	4.182	0.504	2438527	2416	913.19	2765	8681	d__Bacteria;p__Firmicutes;c__Clostridia;o__Lachnospirales;f__Lachnospiraceae;g__Roseburia;s__Roseburia hominis	98.59	0.98
MO_bin.238	96.29	3.717	0.468	3150061	2654	1077.01	6804	21602	d__Bacteria;p__Bacteroidota;c__Bacteroidia;o__Bacteroidales;f__Bacteroidaceae;g__Bacteroides;s__Bacteroides stercoris	98.46	0.891
MO_bin.239	60.28	3.508	0.374	2157043	1916	964.47	4911	17388	d__Bacteria;p__Firmicutes;c__Clostridia;o__Lachnospirales;f__Lachnospiraceae;g__Lachnospira;s__Lachnospira sp000436535	98.92	0.919
MO_bin.24	74.3	2.702	0.597	1614778	1735	839.36	2158	4903	d__Bacteria;p__Firmicutes;c__Negativicutes;o__Selenomonadales;f__Selenomonadaceae;g__Mitsuokella;s__Mitsuokella jalaludinii	97.53	0.945
MO_bin.240	77.93	1.754	0.443	1810626	1782	936.16	4836	14250	d__Bacteria;p__Firmicutes;c__Clostridia;o__Lachnospirales;f__Lachnospiraceae;g__Dorea_B;s__Dorea_B phocaeensis	99.53	0.965
MO_bin.241	85.12	2.243	0.462	3002012	2648	1023.89	3589	10815	d__Bacteria;p__Bacteroidota;c__Bacteroidia;o__Bacteroidales;f__Tannerellaceae;g__Parabacteroides;s__Parabacteroides merdae	99.16	0.979
MO_bin.242	95.5	0	0.514	3546326	3284	950.05	88353	222427	d__Bacteria;p__Pseudomonadota;c__Gammaproteobacteria;o__Enterobacterales;f__Enterobacteriaceae;g__Morganella;s__Morganella morganii	98.98	0.974
MO_bin.243	65.6	4.339	0.427	1819925	1947	836.55	2075	4574	d__Bacteria;p__Firmicutes;c__Clostridia;o__Lachnospirales;f__Lachnospiraceae;g__Roseburia;s__Roseburia inulinivorans	97.58	0.931
MO_bin.244	84.86	2.339	0.459	3285102	2994	1002.62	3474	8789	d__Bacteria;p__Bacteroidota;c__Bacteroidia;o__Bacteroidales;f__Tannerellaceae;g__Parabacteroides;s__Parabacteroides distasonis	99.01	0.969
MO_bin.245	98.62	0.692	0.433	3078054	3138	893.81	8521	61010	d__Bacteria;p__Firmicutes;c__Clostridia;o__Lachnospirales;f__Lachnospiraceae;g__Frisingicoccus;s__Frisingicoccus caecimuris	97.51	0.8
MO_bin.246	94.39	0.652	0.5	2602760	2404	963.38	4419	12005	d__Bacteria;p__Firmicutes;c__Clostridia;o__Lachnospirales;f__Lachnospiraceae;g__Choladousia;s__Choladousia sp902363135	97.25	0.941
MO_bin.247	55.93	2.631	0.43	1419854	1462	870.94	2492	6632	d__Bacteria;p__Firmicutes;c__Clostridia;o__Lachnospirales;f__Lachnospiraceae;g__Blautia_A;s__Blautia_A sp000285855	98.83	0.978
MO_bin.248	94.27	1.342	0.536	2167631	2229	866.68	2812	9103	d__Bacteria;p__Firmicutes;c__Clostridia;o__Oscillospirales;f__Acutalibacteraceae;g__UBA1417;s__UBA1417 sp003531055	98.05	0.943
MO_bin.249	69.27	0	0.472	2586349	2290	1025.06	4756	15266	d__Bacteria;p__Bacteroidota;c__Bacteroidia;o__Bacteroidales;f__Bacteroidaceae;g__Phocaeicola;s__Phocaeicola coprophilus	99.24	0.928
MO_bin.25	58.24	1.754	0.359	2061265	1881	956.67	4448	15561	d__Bacteria;p__Firmicutes;c__Clostridia;o__Lachnospirales;f__Lachnospiraceae;g__Lachnospira;s__Lachnospira sp000436475	97.7	0.868
MO_bin.250	91.58	3.018	0.591	2318256	2022	972.02	3844	11418	d__Bacteria;p__Bacteroidota;c__Bacteroidia;o__Bacteroidales;f__Rikenellaceae;g__Alistipes_A;s__Alistipes_A ihumii	98.56	0.992
MO_bin.251	93.49	2.366	0.642	2350573	2101	965.64	3867	12679	d__Bacteria;p__Desulfobacterota;c__Desulfovibrionia;o__Desulfovibrionales;f__Desulfovibrionaceae;g__Desulfovibrio;s__Desulfovibrio sp900556755	98.72	0.935
MO_bin.252	68.66	0.917	0.592	1350631	1431	818.63	2244	5292	d__Bacteria;p__Firmicutes;c__Clostridia;o__Oscillospirales;f__Butyricicoccaceae;g__Agathobaculum;s__Agathobaculum sp900544475	97.51	0.837
MO_bin.253	90.86	3.571	0.656	2121080	1818	1003.95	7786	26378	d__Bacteria;p__Actinomycetota;c__Coriobacteriia;o__Coriobacteriales;f__Eggerthellaceae;g__Aveggerthella;s__Aveggerthella excrementigallinarum	97.11	0.855
MO_bin.254	79.43	4.008	0.466	1804302	1909	879.85	2497	6912	d__Bacteria;p__Firmicutes;c__Clostridia;o__Lachnospirales;f__Lachnospiraceae;g__Choladocola;s__Choladocola sp003481535	98.16	0.928
MO_bin.255	80.51	6.818	0.642	1987935	1914	918.43	2288	6642	d__Bacteria;p__Actinomycetota;c__Coriobacteriia;o__Coriobacteriales;f__Eggerthellaceae;g__Adlercreutzia;s__Adlercreutzia equolifaciens	97.04	0.909
MO_bin.256	79.43	1.724	0.57	2168147	2240	864.84	2889	8347	d__Bacteria;p__Firmicutes;c__Clostridia;o__Oscillospirales;f__Oscillospiraceae;g__Faecousia;s__Faecousia sp900540635	97.8	0.88
MO_bin.258	90.81	2.654	0.465	1926830	1984	878.14	2476	9496	d__Bacteria;p__Firmicutes;c__Clostridia;o__Lachnospirales;f__Lachnospiraceae;g__Avilachnospira;s__Avilachnospira sp944381575	97.03	0.918
MO_bin.259	90.48	7.542	0.467	2468047	2509	890.59	2497	6576	d__Bacteria;p__Firmicutes;c__Clostridia;o__Lachnospirales;f__Lachnospiraceae;g__UBA3402;s__UBA3402 sp003478355	98.23	0.932
MO_bin.26	88.01	2.956	0.658	1827525	1675	943.24	3486	9532	d__Bacteria;p__Actinomycetota;c__Coriobacteriia;o__Coriobacteriales;f__Eggerthellaceae;g__Aphodovivens;s__Aphodovivens avicola	96.49	0.746
MO_bin.260	65.67	1.724	0.492	2259964	1927	1030.51	3615	10718	d__Bacteria;p__Bacteroidota;c__Bacteroidia;o__Bacteroidales;f__Bacteroidaceae;g__Prevotella;s__Prevotella sp900544495	98.65	0.951
MO_bin.261	72.75	0	0.424	2845504	2420	1058.97	6021	19619	d__Bacteria;p__Bacteroidota;c__Bacteroidia;o__Bacteroidales;f__Bacteroidaceae;g__Phocaeicola;s__Phocaeicola massiliensis	99.3	0.984
MO_bin.262	89.61	3.83	0.649	1973012	1771	957.48	5181	16374	d__Bacteria;p__Actinomycetota;c__Coriobacteriia;o__Coriobacteriales;f__Eggerthellaceae;g__CAAEEV01;s__CAAEEV01 sp900754955	95.73	0.724
MO_bin.263	93.25	1.845	0.277	1236061	1267	897.13	19440	58109	d__Bacteria;p__Firmicutes;c__Bacilli;o__RF39;f__UBA660;g__CAG-417;s__CAG-417 sp000432835	98.65	0.917
MO_bin.264	75.03	3.118	0.413	1651984	1834	817.43	2310	5550	d__Bacteria;p__Firmicutes;c__Clostridia;o__Lachnospirales;f__Lachnospiraceae;g__Bariatricus;s__Bariatricus sp905216215	98.71	0.901
MO_bin.265	75.89	1.999	0.323	1965116	1982	865.72	2286	6617	d__Bacteria;p__Firmicutes;c__Clostridia;o__Lachnospirales;f__Lachnospiraceae;g__Eubacterium_G;s__Eubacterium_G sp000434315	98.54	0.964
MO_bin.266	92.8	0.158	0.425	2191550	2077	958.38	10873	46818	d__Bacteria;p__Firmicutes;c__Clostridia;o__Lachnospirales;f__Lachnospiraceae;g__Faecalimonas;s__Faecalimonas umbilicata	98.49	0.929
MO_bin.267	91.3	2.173	0.627	2243898	1979	985.23	10827	41341	d__Bacteria;p__Pseudomonadota;c__Gammaproteobacteria;o__Burkholderiales;f__Burkholderiaceae_A;g__Sutterella;s__Sutterella wadsworthensis_A	98.51	0.903
MO_bin.268	93.67	1.265	0.467	1411937	1374	885.7	4863	17117	d__Bacteria;p__Firmicutes;c__Negativicutes;o__Veillonellales;f__Dialisteraceae;g__Allisonella;s__Allisonella histaminiformans	96.15	0.933
MO_bin.269	57.64	0	0.634	1005057	1148	792.46	1899	3582	d__Bacteria;p__Firmicutes;c__Clostridia;o__Oscillospirales;f__Oscillospiraceae;g__CAG-103;s__CAG-103 sp000432375	97.07	0.968
MO_bin.27	68.21	0.188	0.564	1645580	1521	1004.26	2654	5769	d__Bacteria;p__Bacteroidota;c__Bacteroidia;o__Bacteroidales;f__Muribaculaceae;g__CAG-1031;s__CAG-1031 sp000431215	98.19	0.938
MO_bin.270	63.35	0.584	0.417	1367374	1369	893.5	3917	14033	d__Bacteria;p__Firmicutes;c__Clostridia;o__Lachnospirales;f__Lachnospiraceae;g__Dorea_A;s__Dorea_A longicatena	99.08	0.929
MO_bin.271	91.53	4.956	0.437	2514124	2359	946.23	4368	12936	d__Bacteria;p__Firmicutes;c__Clostridia;o__Lachnospirales;f__Lachnospiraceae;g__Eubacterium_I;s__Eubacterium_I ramulus	97.78	0.89
MO_bin.272	88.32	6.386	0.443	2762687	2596	957.73	4371	15241	d__Bacteria;p__Firmicutes;c__Clostridia;o__Lachnospirales;f__Lachnospiraceae;g__Enterocloster;s__Enterocloster sp000431375	99.25	0.943
MO_bin.273	95.52	2.684	0.471	1690515	1649	916.02	10255	31096	d__Bacteria;p__Firmicutes;c__Clostridia;o__Oscillospirales;f__Acutalibacteraceae;g__UMGS1071;s__UMGS1071 sp934476545	98.12	0.862
MO_bin.274	89	5.033	0.382	1691516	1762	876.41	2378	6790	d__Bacteria;p__Firmicutes;c__Clostridia;o__Oscillospirales;f__Acutalibacteraceae;g__Eubacterium_R;s__Eubacterium_R sp000436835	97.82	0.964
MO_bin.275	99.3	0.961	0.555	2595462	2168	1074.57	12628	47591	d__Bacteria;p__Bacteroidota;c__Bacteroidia;o__Bacteroidales;f__Rikenellaceae;g__Alistipes_A;s__Alistipes_A pullistercoris	99.7	0.991
MO_bin.276	93.33	2.953	0.51	5171950	4848	956.38	5947	23930	d__Bacteria;p__Firmicutes;c__Clostridia;o__Lachnospirales;f__Lachnospiraceae;g__Enterocloster;s__Enterocloster aldenensis	99.16	0.911
MO_bin.277	98.24	4.093	0.421	2907439	2737	948.84	5633	34252	d__Bacteria;p__Firmicutes;c__Clostridia;o__Lachnospirales;f__Lachnospiraceae;g__Mediterraneibacter;s__Mediterraneibacter torques	99.54	0.854
MO_bin.278	99.36	0.957	0.484	3219059	3107	926.14	9492	35348	d__Bacteria;p__Firmicutes;c__Clostridia;o__Lachnospirales;f__Lachnospiraceae;g__Clostridium_Q;s__Clostridium_Q sp000435655	98.9	0.825
MO_bin.279	89.7	0	0.343	2625793	2576	877.65	6199	23728	d__Bacteria;p__Firmicutes;c__Bacilli;o__Haloplasmatales;f__Turicibacteraceae;g__Turicibacter;s__Turicibacter sanguinis	99.64	0.969
MO_bin.28	94.15	1.803	0.45	2108107	2088	908.47	4040	16380	d__Bacteria;p__Firmicutes;c__Clostridia;o__Lachnospirales;f__Lachnospiraceae;g__Mediterraneibacter_A;s__Mediterraneibacter_A butyricigenes	99.07	0.965
MO_bin.280	94.33	1.127	0.447	2635585	2108	1058.03	12212	27034	d__Bacteria;p__Bacteroidota;c__Bacteroidia;o__Bacteroidales;f__Bacteroidaceae;g__Alloprevotella;s__Alloprevotella sp900540885	97.72	0.819
MO_bin.281	80.13	3.416	0.576	1729321	1944	803.04	1973	4094	d__Bacteria;p__Firmicutes;c__Clostridia;o__Oscillospirales;f__Oscillospiraceae;g__Faecousia;s__Faecousia sp900547405	97.28	0.925
MO_bin.282	93.56	5.43	0.391	1705632	1799	828.21	2663	7981	d__Bacteria;p__Firmicutes;c__Clostridia;o__Oscillospirales;f__Acutalibacteraceae;g__Ruminococcus_E;s__Ruminococcus_E sp003526955	97.67	0.941
MO_bin.283	87.9	0.335	0.599	2673474	2539	878.87	6435	20920	d__Bacteria;p__Firmicutes;c__Clostridia;o__Oscillospirales;f__Ruminococcaceae;g__Neobittarella;s__Neobittarella massiliensis	98.64	0.985
MO_bin.284	91.13	1.956	0.5	5320162	4767	1006.1	21350	74534	d__Bacteria;p__Firmicutes;c__Clostridia;o__Lachnospirales;f__Lachnospiraceae;g__Enterocloster;s__Enterocloster citroniae	99.43	0.927
MO_bin.285	97.69	0.671	0.498	1996292	1973	875.19	12911	37728	d__Bacteria;p__Firmicutes;c__Clostridia;o__Oscillospirales;f__Ruminococcaceae;g__UBA3818;s__UBA3818 sp904397845	98.75	0.911
MO_bin.286	95.41	1.342	0.412	2407592	2209	1005.77	10902	30234	d__Bacteria;p__Firmicutes;c__Clostridia;o__Lachnospirales;f__Lachnospiraceae;g__CAG-303;s__CAG-303 sp000437755	98.19	0.923
MO_bin.287	90.49	0.671	0.342	1893728	1751	956.28	5244	19429	d__Bacteria;p__Firmicutes;c__Clostridia;o__Lachnospirales;f__Lachnospiraceae;g__Eubacterium_G;s__Eubacterium_G ventriosum	98.35	0.948
MO_bin.288	81.43	0.457	0.572	1874227	1859	858.82	4886	17550	d__Bacteria;p__Firmicutes;c__Clostridia;o__Oscillospirales;f__Ruminococcaceae;g__Angelakisella;s__Angelakisella sp900547385	97.8	0.828
MO_bin.289	90.31	0.966	0.455	2157361	1979	1010.53	11526	36747	d__Bacteria;p__Firmicutes;c__Clostridia;o__Lachnospirales;f__Lachnospiraceae;g__Pararoseburia;s__Pararoseburia lenta	99.31	0.954
MO_bin.29	80.07	2.271	0.422	1630953	1745	850.66	2820	7403	d__Bacteria;p__Firmicutes;c__Clostridia;o__Lachnospirales;f__Lachnospiraceae;g__UBA11774;s__UBA11774 sp003507655	98.56	0.967
MO_bin.290	93.09	5.885	0.5	2301884	2263	900.89	4296	10779	d__Bacteria;p__Pseudomonadota;c__Gammaproteobacteria;o__Burkholderiales;f__Burkholderiaceae;g__Oxalobacter;s__Oxalobacter formigenes	99.29	0.953
MO_bin.291	90.48	5.459	0.474	6350448	5694	1002.86	5690	16385	d__Bacteria;p__Firmicutes;c__Clostridia;o__Lachnospirales;f__Lachnospiraceae;g__Eisenbergiella;s__Eisenbergiella tayi	98.12	0.914
MO_bin.292	52.98	0	0.477	2281171	2190	939.25	3686	9760	d__Bacteria;p__Firmicutes;c__Clostridia;o__Lachnospirales;f__Lachnospiraceae;g__Ventrimonas;s__Ventrimonas sp900540335	99.33	0.88
MO_bin.293	84.91	5.369	0.588	2182927	2236	878.29	2998	8245	d__Bacteria;p__Firmicutes;c__Clostridia;o__Oscillospirales;f__Oscillospiraceae;g__CAG-170;s__CAG-170 sp000432135	97.95	0.841
MO_bin.294	90.87	0.51	0.333	2344038	2129	968.28	6555	28204	d__Bacteria;p__Firmicutes;c__Clostridia;o__Lachnospirales;f__Lachnospiraceae;g__Eubacterium_G;s__Eubacterium_G sp000435815	99.11	0.89
MO_bin.295	63.2	0	0.26	958009	997	876.61	6918	20710	d__Bacteria;p__Firmicutes;c__Bacilli;o__RF39;f__UBA660;g__CAG-302;s__CAG-302 sp934162325	95.91	0.713
MO_bin.296	63.57	7.142	0.584	1543609	1692	799.8	2024	4280	d__Bacteria;p__Firmicutes;c__Clostridia;o__Oscillospirales;f__Ruminococcaceae;g__Faecalibacterium;s__Faecalibacterium prausnitzii_D	97.69	0.949
MO_bin.297	97.11	4.679	0.552	2285216	2063	962.53	6843	21430	d__Bacteria;p__Bacteroidota;c__Bacteroidia;o__Bacteroidales;f__Rikenellaceae;g__Alistipes;s__Alistipes putredinis	99.55	0.859
MO_bin.298	85.16	2.436	0.469	2281602	2402	871.01	2848	8021	d__Bacteria;p__Firmicutes;c__Clostridia;o__Lachnospirales;f__Lachnospiraceae;g__Sellimonas;s__Sellimonas intestinalis	99.36	0.989
MO_bin.299	94.79	3.821	0.385	2565660	2462	938.95	3919	17480	d__Bacteria;p__Firmicutes;c__Clostridia;o__Lachnospirales;f__Lachnospiraceae;g__Blautia;s__Blautia stercoris	98.96	0.948
MO_bin.3	88.03	0	0.411	2135866	2046	958.45	4608	16389	d__Bacteria;p__Firmicutes;c__Clostridia;o__Lachnospirales;f__Lachnospiraceae;g__Eubacterium_F;s__Eubacterium_F sp003491505	98.93	0.961
MO_bin.30	90.96	2.755	0.481	4531734	4200	927.75	8967	29474	d__Bacteria;p__Pseudomonadota;c__Gammaproteobacteria;o__Enterobacterales;f__Enterobacteriaceae;g__Hafnia;s__Hafnia paralvei	98.95	0.864
MO_bin.300	84.53	1.063	0.513	1315981	1390	859.28	2218	5207	d__Bacteria;p__Firmicutes;c__Clostridia;o__Peptostreptococcales;f__Anaerovoracaceae;g__VUNA01;s__VUNA01 sp002299625	99.07	0.981
MO_bin.301	50.2	2.38	0.616	1067137	1093	875.71	2593	6632	d__Bacteria;p__Firmicutes;c__Clostridia;o__Oscillospirales;f__Ruminococcaceae;g__Faecalibacterium;s__Faecalibacterium prausnitzii_E	98.14	0.984
MO_bin.302	91.43	5.854	0.513	2018093	1840	886.31	3348	10565	d__Bacteria;p__Firmicutes;c__Negativicutes;o__Veillonellales;f__Dialisteraceae;g__Dialister;s__Dialister succinatiphilus	96.69	0.897
MO_bin.303	73.2	2.258	0.27	1374677	1382	887.22	18012	88775	d__Bacteria;p__Firmicutes;c__Clostridia;o__TANB77;f__CAG-508;g__Merdicola;s__Merdicola sp900555085	96.15	0.766
MO_bin.304	67.85	1.785	0.592	1732826	1732	897.13	3369	7993	d__Bacteria;p__Firmicutes;c__Clostridia;o__Oscillospirales;f__Ruminococcaceae;g__Gemmiger;s__Gemmiger sp900539695	98.7	0.911
MO_bin.305	87.9	1.048	0.472	2706179	2553	962.86	4390	13102	d__Bacteria;p__Firmicutes;c__Clostridia;o__Lachnospirales;f__Lachnospiraceae;g__Limivivens;s__Limivivens sp905214955	99.42	0.922
MO_bin.306	79.06	2.125	0.481	1435113	1563	814.11	2459	6063	d__Bacteria;p__Firmicutes;c__Clostridia;o__Lachnospirales;f__Anaerotignaceae;g__Anaerotignum;s__Anaerotignum faecicola	98.13	0.963
MO_bin.307	67.06	1.724	0.623	1270443	1235	908.88	5162	16480	d__Bacteria;p__Firmicutes;c__Clostridia;o__Oscillospirales;f__Oscillospiraceae;g__Vescimonas;s__Vescimonas sp003487665	97.22	0.851
MO_bin.308	95.96	0.879	0.601	3768431	3077	1080.14	35549	163847	d__Bacteria;p__Actinomycetota;c__Coriobacteriia;o__Coriobacteriales;f__Eggerthellaceae;g__Raoultibacter;s__Raoultibacter timonensis	98.98	0.936
MO_bin.309	94.96	2.231	0.624	2554240	2428	954.33	8132	25325	d__Bacteria;p__Firmicutes;c__Clostridia;o__Oscillospirales;f__Oscillospiraceae;g__Scatomorpha;s__Scatomorpha intestinigallinarum	98.71	0.837
MO_bin.31	88.76	1.123	0.284	2486472	2723	829.71	2245	10158	d__Bacteria;p__Fusobacteriota;c__Fusobacteriia;o__Fusobacteriales;f__Fusobacteriaceae;g__Cetobacterium_A;s__Cetobacterium_A sp905216205	98.14	0.908
MO_bin.310	86.28	4.17	0.466	2380554	2165	954.54	2937	13939	d__Bacteria;p__Bacteroidota;c__Bacteroidia;o__Bacteroidales;f__Bacteroidaceae;g__Prevotella;s__Prevotella sp900313215	97.49	0.854
MO_bin.311	70.79	9.984	0.461	2350663	2340	889.53	2269	4896	d__Bacteria;p__Bacteroidota;c__Bacteroidia;o__Bacteroidales;f__Bacteroidaceae;g__Prevotella;s__Prevotella sp015074785	96.56	0.888
MO_bin.312	76.61	3.02	0.35	3315736	3256	883.29	3169	8744	d__Bacteria;p__Firmicutes;c__Clostridia;o__Lachnospirales;f__Cellulosilyticaceae;g__Cellulosilyticum;s__Cellulosilyticum sp019418225	99.7	0.956
MO_bin.313	80.67	3.448	0.574	1792140	1909	818.77	2936	7819	d__Bacteria;p__Firmicutes;c__Clostridia;o__Oscillospirales;f__Ruminococcaceae;g__Avimicrobium;s__Avimicrobium caecorum	97.9	0.948
MO_bin.314	90.8	4.324	0.491	2583375	2521	918.73	2819	7992	d__Bacteria;p__Firmicutes;c__Clostridia;o__Lachnospirales;f__Lachnospiraceae;g__Eisenbergiella;s__Eisenbergiella sp900066775	98.4	0.93
MO_bin.315	88.59	5.379	0.618	2050608	1937	927.64	3517	9878	d__Bacteria;p__Firmicutes;c__Clostridia;o__Oscillospirales;f__Oscillospiraceae;g__Faecousia;s__Faecousia sp003525905	98.04	0.858
MO_bin.316	65.6	2.692	0.484	2044497	2070	894.4	4028	12403	d__Bacteria;p__Firmicutes;c__Clostridia;o__Peptostreptococcales;f__Anaerovoracaceae;g__Zhenpiania;s__Zhenpiania hominis	98.58	0.934
MO_bin.317	80.58	5.033	0.599	1873874	1870	893.27	4908	15855	d__Bacteria;p__Firmicutes;c__Clostridia;o__Oscillospirales;f__Oscillospiraceae;g__Evtepia;s__Evtepia sp004556345	98.66	0.841
MO_bin.318	79.65	5.054	0.62	1446309	1454	895.88	5089	15676	d__Bacteria;p__Firmicutes;c__Clostridia;o__Oscillospirales;f__Oscillospiraceae;g__Vescimonas;s__Vescimonas sp000435975	97.8	0.875
MO_bin.319	55.9	2.016	0.584	1705862	1803	843.54	2281	5586	d__Bacteria;p__Firmicutes;c__Clostridia;o__Christensenellales;f__CAG-74;g__Ventricola;s__Ventricola sp900542445	98.61	0.892
MO_bin.32	87.36	6.168	0.54	2099896	2109	866.84	2532	9100	d__Bacteria;p__Firmicutes;c__Negativicutes;o__Veillonellales;f__Megasphaeraceae;g__Megasphaera;s__Megasphaera sp000417505	97.48	0.875
MO_bin.320	91.85	3.436	0.48	3512645	3460	933.46	5121	21801	d__Bacteria;p__Firmicutes;c__Clostridia;o__Lachnospirales;f__Lachnospiraceae;g__Clostridium_AP;s__Clostridium_AP sp000509125	98.91	0.954
MO_bin.321	81.29	1.02	0.546	2552580	2565	894.92	7185	22799	d__Bacteria;p__Firmicutes;c__Peptococcia;o__Peptococcales;f__Peptococcaceae;g__UMGS1590;s__UMGS1590 sp900552455	96.81	0.815
MO_bin.322	94.88	1.342	0.523	1887850	1886	876.52	4593	14852	d__Bacteria;p__Firmicutes;c__Clostridia;o__Oscillospirales;f__Ruminococcaceae;g__Negativibacillus;s__Negativibacillus sp000435195	97.39	0.818
MO_bin.323	82.95	4.641	0.455	2178624	2291	852.98	2276	5123	d__Bacteria;p__Firmicutes;c__Clostridia;o__Lachnospirales;f__Lachnospiraceae;g__Blautia_A;s__Blautia_A massiliensis	97.46	0.955
MO_bin.324	82.92	2.248	0.52	1567761	1597	853.22	3297	8619	d__Bacteria;p__Pseudomonadota;c__Alphaproteobacteria;o__RF32;f__CAG-239;g__51-20;s__51-20 sp001917175	99.04	0.96
MO_bin.325	75.87	4.217	0.604	1632561	1777	819.19	2303	5518	d__Bacteria;p__Firmicutes;c__Clostridia;o__Oscillospirales;f__Oscillospiraceae;g__CAG-170;s__CAG-170 sp900553545	97.27	0.754
MO_bin.326	90.35	1.461	0.414	1964996	1975	891.44	3046	9184	d__Bacteria;p__Firmicutes;c__Clostridia;o__Lachnospirales;f__Lachnospiraceae;g__Dorea;s__Dorea formicigenerans	98.33	0.938
MO_bin.327	83.68	3.701	0.62	1761166	1696	935.07	5449	16006	d__Bacteria;p__Firmicutes;c__Clostridia;o__Oscillospirales;f__Oscillospiraceae;g__Vescimonas;s__Vescimonas sp900545585	98.19	0.924
MO_bin.328	93.74	0.186	0.41	2818086	2375	1073.24	6618	22964	d__Bacteria;p__Bacteroidota;c__Bacteroidia;o__Bacteroidales;f__Bacteroidaceae;g__Phocaeicola;s__Phocaeicola coprocola	98.78	0.933
MO_bin.329	95.84	1.252	0.552	2801307	2686	916.6	11943	35183	d__Bacteria;p__Firmicutes;c__Clostridia;o__Oscillospirales;f__Ruminococcaceae;g__Anaerotruncus;s__Anaerotruncus colihominis	99.6	0.948
MO_bin.33	81.89	4.482	0.598	2507500	2247	1013.19	3839	11614	d__Bacteria;p__Bacteroidota;c__Bacteroidia;o__Bacteroidales;f__Rikenellaceae;g__Alistipes;s__Alistipes onderdonkii	97.2	0.959
MO_bin.330	73.64	2.572	0.628	1901553	2142	780.82	2363	5911	d__Bacteria;p__Firmicutes;c__Clostridia;o__Oscillospirales;f__Oscillospiraceae;g__Lawsonibacter;s__Lawsonibacter asaccharolyticus	99.22	0.986
MO_bin.331	89.35	7.395	0.622	2254934	2112	944.89	3524	11549	d__Bacteria;p__Pseudomonadota;c__Gammaproteobacteria;o__Burkholderiales;f__Burkholderiaceae_A;g__Sutterella;s__Sutterella merdavium	97.5	0.881
MO_bin.332	87.1	0	0.468	2388676	2105	1020.16	14623	42379	d__Bacteria;p__Firmicutes;c__Clostridia;o__Lachnospirales;f__Lachnospiraceae;g__Butyribacter;s__Butyribacter sp003524945	98.68	0.947
MO_bin.333	85.36	1.118	0.586	2049357	1959	948.18	5947	18472	d__Bacteria;p__Firmicutes;c__Clostridia;o__Oscillospirales;f__Oscillospiraceae;g__Faecousia;s__Faecousia sp900544705	98.48	0.798
MO_bin.334	95.63	4.138	0.374	2191785	2276	873.54	3050	9384	d__Bacteria;p__Firmicutes;c__Clostridia;o__Lachnospirales;f__Lachnospiraceae;g__Anaerostipes;s__Anaerostipes hadrus	98.78	0.901
MO_bin.335	88	1.174	0.576	1751363	1824	851.59	3414	8645	d__Bacteria;p__Firmicutes;c__Clostridia;o__Oscillospirales;f__Oscillospiraceae;g__Onthomonas;s__Onthomonas sp900545815	98.71	0.957
MO_bin.336	91.12	0	0.572	1582318	1378	1021.33	24071	62597	d__Bacteria;p__Actinomycetota;c__Coriobacteriia;o__Coriobacteriales;f__Eggerthellaceae;g__UMGS1502;s__UMGS1502 sp900552365	96.96	0.828
MO_bin.337	94.11	2.512	0.454	2397376	2292	972.38	6669	22574	d__Bacteria;p__Firmicutes;c__Clostridia;o__Lachnospirales;f__Lachnospiraceae;g__CAG-95;s__CAG-95 sp900066375	98.94	0.965
MO_bin.338	82.95	0	0.581	2449789	2101	1030.63	13887	41216	d__Bacteria;p__Verrucomicrobiota;c__Verrucomicrobiae;o__Verrucomicrobiales;f__Akkermansiaceae;g__Akkermansia;s__Akkermansia muciniphila_B	98.67	0.967
MO_bin.339	99.15	4.008	0.405	2441748	2279	985.93	20745	49103	d__Bacteria;p__Firmicutes;c__Clostridia;o__Lachnospirales;f__Lachnospiraceae;g__Faecalimonas;s__Faecalimonas phoceensis	99.32	0.916
MO_bin.34	94.09	2.334	0.413	2517103	2443	929.28	4751	21837	d__Bacteria;p__Firmicutes;c__Clostridia;o__Lachnospirales;f__Lachnospiraceae;g__RUG115;s__RUG115 sp900066395	98.74	0.943
MO_bin.340	85.84	0.891	0.486	2471941	2002	1063.45	5050	14276	d__Bacteria;p__Bacteroidota;c__Bacteroidia;o__Bacteroidales;f__Muribaculaceae;g__Sodaliphilus;s__Sodaliphilus sp004557565	97.97	0.918
MO_bin.341	93.54	1.51	0.619	2362993	2364	876.96	13988	42728	d__Bacteria;p__Firmicutes;c__Clostridia;o__Oscillospirales;f__Oscillospiraceae;g__Dysosmobacter;s__Dysosmobacter welbionis	99.61	0.98
MO_bin.342	87.43	1.342	0.501	1569641	1555	930.87	3514	10610	d__Bacteria;p__Firmicutes;c__Clostridia;o__Oscillospirales;f__Acutalibacteraceae;g__UMGS1484;s__UMGS1484 sp900552285	98.65	0.758
MO_bin.343	95.3	0	0.389	2420481	2125	986.82	8874	34975	d__Bacteria;p__Firmicutes;c__Clostridia;o__Lachnospirales;f__Lachnospiraceae;g__Butyribacter;s__Butyribacter hominis	99.03	0.86
MO_bin.344	98.9	1.63	0.471	1905109	1840	904.83	5479	17777	d__Bacteria;p__Firmicutes;c__Bacilli;o__Lactobacillales;f__Lactobacillaceae;g__Limosilactobacillus;s__Limosilactobacillus mucosae	97.07	0.939
MO_bin.345	58.1	1.724	0.516	1533673	1341	1014.25	2991	7920	d__Bacteria;p__Bacteroidota;c__Bacteroidia;o__Bacteroidales;f__Bacteroidaceae;g__Prevotella;s__Prevotella stercorea	97.34	0.928
MO_bin.346	71	3.508	0.335	1452269	1566	852.32	2694	7042	d__Bacteria;p__Firmicutes;c__Bacilli;o__Erysipelotrichales;f__Erysipelotrichaceae;g__Holdemanella;s__Holdemanella biformis	97.57	0.908
MO_bin.347	78	2.013	0.457	1435122	1446	898.13	3718	10326	d__Bacteria;p__Firmicutes;c__Clostridia;o__Oscillospirales;f__Acutalibacteraceae;g__Fimenecus;s__Fimenecus sp000432435	98.67	0.968
MO_bin.348	99.19	2.016	0.576	2071212	1773	1017.25	29099	115218	d__Bacteria;p__Actinomycetota;c__Coriobacteriia;o__Coriobacteriales;f__Eggerthellaceae;g__Slackia_A;s__Slackia_A piriformis	97.94	0.911
MO_bin.349	55.36	4.339	0.357	953974	1119	786.95	1476	3895	d__Bacteria;p__Firmicutes;c__Bacilli;o__Erysipelotrichales;f__Coprobacillaceae;g__Catenibacterium;s__Catenibacterium sp900540665	98.61	0.783
MO_bin.35	96.1	3.897	0.588	2760541	2562	955.03	6557	21048	d__Bacteria;p__Firmicutes;c__Clostridia;o__Christensenellales;f__CAG-74;g__Limiplasma;s__Limiplasma sp900548145	97.95	0.845
MO_bin.350	53.9	0.517	0.51	2105544	2176	855.7	1938	5670	d__Bacteria;p__Firmicutes;c__Clostridia;o__Lachnospirales;f__Lachnospiraceae;g__Enterocloster;s__Enterocloster clostridioformis	98.58	0.965
MO_bin.352	91.2	1.497	0.518	2430750	2214	962.94	6386	36322	d__Bacteria;p__Firmicutes;c__Clostridia;o__Oscillospirales;f__Ruminococcaceae;g__Ruminococcus_C;s__Ruminococcus_C sp000980705	98.52	0.841
MO_bin.354	56.09	6.491	0.59	6224648	6424	854.56	1534	8829	d__Bacteria;p__Pseudomonadota;c__Gammaproteobacteria;o__Pseudomonadales;f__Pseudomonadaceae;g__Pseudomonas_E;s__Pseudomonas_E sp000282515	97.04	0.82
MO_bin.355	85.58	9.09	0.424	3315445	3559	811.02	1475	4682	d__Bacteria;p__Firmicutes;c__Clostridia;o__Lachnospirales;f__Lachnospiraceae;g__Blautia_A;s__Blautia_A wexlerae	97.51	0.841
MO_bin.357	87.52	1.161	0.432	3046188	3192	849.59	3231	20044	d__Bacteria;p__Firmicutes;c__Clostridia;o__Lachnospirales;f__Lachnospiraceae;g__Coprococcus;s__Coprococcus eutactus	98.27	0.699
MO_bin.358	75.61	2.721	0.473	2580979	2231	1023.94	6409	24100	d__Bacteria;p__Bacteroidota;c__Bacteroidia;o__Bacteroidales;f__Bacteroidaceae;g__Prevotella;s__Prevotella sp900548535	98.5	0.772
MO_bin.359	81.77	7.067	0.502	2551594	2363	931.17	2695	11263	d__Bacteria;p__Bacteroidota;c__Bacteroidia;o__Bacteroidales;f__Bacteroidaceae;g__Prevotella;s__Prevotella sp000434975	96.2	0.692
MO_bin.36	62.56	2.571	0.539	922531	923	905.7	2120	3682	d__Bacteria;p__Actinomycetota;c__Actinomycetia;o__Actinomycetales;f__Bifidobacteriaceae;g__Scardovia;s__Scardovia wiggsiae	97.26	0.993
MO_bin.360	58.1	3.448	0.593	6364757	6291	918.41	8621	52917	d__Bacteria;p__Pseudomonadota;c__Gammaproteobacteria;o__Pseudomonadales;f__Pseudomonadaceae;g__Pseudomonas_E;s__Pseudomonas_E azotoformans_A	96	0.785
MO_bin.368	63.37	6.354	0.516	5496092	6317	759.64	1366	4192	d__Bacteria;p__Pseudomonadota;c__Gammaproteobacteria;o__Enterobacterales;f__Enterobacteriaceae;g__Klebsiella;s__Klebsiella variicola	97.81	0.529
MO_bin.369	96.2	7.436	0.454	1914344	2052	818.66	2182	11255	d__Bacteria;p__Firmicutes;c__Negativicutes;o__Veillonellales;f__Dialisteraceae;g__Dialister;s__Dialister invisus	97.62	0.879
MO_bin.37	93.02	1.773	0.514	2290217	2216	903.65	3923	14622	d__Bacteria;p__Firmicutes;c__Clostridia;o__Peptostreptococcales;f__Anaerovoracaceae;g__CAG-238;s__CAG-238 sp900542245	97.29	0.751
MO_bin.373	51.9	4.811	0.399	3278591	4119	710.2	1198	2417	d__Bacteria;p__Firmicutes;c__Bacilli;o__Erysipelotrichales;f__Erysipelotrichaceae;g__Longicatena;s__	0	0
MO_bin.374	52.11	1.948	0.61	1331170	1409	833.83	1672	3895	d__Bacteria;p__Firmicutes;c__Clostridia;o__Oscillospirales;f__Ruminococcaceae;g__Gemmiger;s__Gemmiger formicilis	97.62	0.931
MO_bin.375	54.78	8.62	0.411	1118644	1350	744.8	1219	2461	d__Bacteria;p__Firmicutes;c__Bacilli;o__Lactobacillales;f__Streptococcaceae;g__Streptococcus;s__Streptococcus salivarius	96.45	0.777
MO_bin.378	98.1	0.865	0.485	2182500	2101	891.91	6653	29564	d__Bacteria;p__Firmicutes;c__Negativicutes;o__Veillonellales;f__Dialisteraceae;g__Dialister;s__Dialister hominis	99.07	0.932
MO_bin.38	73.18	0.316	0.488	4833068	4313	1015.66	12639	37376	d__Bacteria;p__Firmicutes;c__Clostridia;o__Lachnospirales;f__Lachnospiraceae;g__Hungatella;s__Hungatella hathewayi	99.51	0.966
MO_bin.380	78.59	5.801	0.495	2383733	2433	875.05	2089	9370	d__Bacteria;p__Firmicutes;c__Clostridia;o__Lachnospirales;f__Lachnospiraceae;g__Ventrimonas;s__Ventrimonas sp003478505	99.15	0.856
MO_bin.39	50.86	1.724	0.65	1186063	1298	823.46	1737	2988	d__Bacteria;p__Actinomycetota;c__Actinomycetia;o__Actinomycetales;f__Actinomycetaceae;g__Pauljensenia;s__Pauljensenia sp000278725	96.33	0.928
MO_bin.4	93.4	8.836	0.455	2334294	2499	810.17	2692	7820	d__Bacteria;p__Firmicutes;c__Clostridia;o__Oscillospirales;f__Ruminococcaceae;g__Negativibacillus;s__Negativibacillus massiliensis	97.45	0.947
MO_bin.40	87.35	2.531	0.484	2787441	2555	960.04	4006	12569	d__Bacteria;p__Firmicutes;c__Clostridia;o__Lachnospirales;f__Lachnospiraceae;g__Choladousia;s__Choladousia sp902363665	97.69	0.938
MO_bin.41	77.82	4.105	0.629	1444239	1325	950.32	2802	7106	d__Bacteria;p__Actinomycetota;c__Coriobacteriia;o__Coriobacteriales;f__Eggerthellaceae;g__Senegalimassilia;s__Senegalimassilia anaerobia	95.48	0.923
MO_bin.42	60.16	1.342	0.523	1309471	1404	835.78	2241	5472	d__Bacteria;p__Firmicutes;c__Clostridia;o__Oscillospirales;f__Butyricicoccaceae;g__Butyricicoccus_A;s__Butyricicoccus_A intestinisimiae	98.34	0.985
MO_bin.43	95.89	8.673	0.59	2966021	2810	929.71	7072	25113	d__Bacteria;p__Firmicutes;c__Clostridia;o__Oscillospirales;f__Ruminococcaceae;g__Ruthenibacterium;s__Ruthenibacterium lactatiformans	99.29	0.9
MO_bin.44	87.1	5.717	0.491	2278132	2214	916.82	3233	10926	d__Bacteria;p__Firmicutes;c__Clostridia;o__Lachnospirales;f__Lachnospiraceae;g__Fusicatenibacter;s__Fusicatenibacter saccharivorans	98.36	0.939
MO_bin.45	90.65	9.132	0.434	2135907	2278	829.69	2133	5103	d__Bacteria;p__Firmicutes;c__Clostridia;o__Oscillospirales;f__Ruminococcaceae;g__Ruminococcus_D;s__Ruminococcus_D bicirculans	97.67	0.944
MO_bin.46	54.39	0	0.574	1163940	1415	749.51	1957	3448	d__Bacteria;p__Firmicutes;c__Clostridia;o__Oscillospirales;f__Ruminococcaceae;g__Schneewindia;s__Schneewindia gallinarum	98.49	0.892
MO_bin.47	81.16	1.74	0.458	2496407	2363	941.24	4285	15913	d__Bacteria;p__Firmicutes;c__Clostridia;o__Lachnospirales;f__Lachnospiraceae;g__Blautia_A;s__Blautia_A sp900066145	99.58	0.99
MO_bin.48	86.48	8.825	0.517	2926911	2964	875.21	3087	8670	d__Bacteria;p__Firmicutes;c__Bacilli;o__Erysipelotrichales;f__Erysipelotrichaceae;g__Holdemania;s__Holdemania filiformis	98.98	0.965
MO_bin.49	83.64	0.134	0.496	1855617	1692	968.83	10580	32209	d__Bacteria;p__Firmicutes;c__Clostridia;o__Oscillospirales;f__Ruminococcaceae;g__Ruminococcus_C;s__Ruminococcus_C sp900545285	98.56	0.846
MO_bin.5	87.17	3.456	0.621	1964377	2052	843.58	4166	10798	d__Bacteria;p__Firmicutes;c__Clostridia;o__Oscillospirales;f__Oscillospiraceae;g__Lawsonibacter;s__Lawsonibacter sp900066825	99.33	0.96
MO_bin.50	89.39	7.594	0.495	2244531	2139	915.59	3023	8495	d__Bacteria;p__Firmicutes;c__Clostridia;o__Lachnospirales;f__Lachnospiraceae;g__Clostridium_Q;s__Clostridium_Q fessum	98.66	0.916
MO_bin.51	81.07	3.855	0.437	2543666	2486	893.23	2422	6270	d__Bacteria;p__Firmicutes;c__Clostridia;o__Lachnospirales;f__Lachnospiraceae;g__Blautia_A;s__Blautia_A faecis	97.85	0.958
MO_bin.52	67.06	0.138	0.535	1870900	1991	848.74	2414	4922	d__Bacteria;p__Firmicutes;c__Clostridia;o__Christensenellales;f__Christensenellaceae;g__Christensenella;s__Christensenella minuta	99.81	0.997
MO_bin.53	87.34	2.267	0.316	1760601	1751	899.17	5372	20857	d__Bacteria;p__Firmicutes;c__Negativicutes;o__Selenomonadales;f__Selenomonadaceae;g__Megamonas;s__Megamonas funiformis	98.84	0.931
MO_bin.54	89.63	1.23	0.361	2203775	2094	937.77	4093	14045	d__Bacteria;p__Firmicutes;c__Clostridia;o__Lachnospirales;f__Lachnospiraceae;g__Lachnospira;s__Lachnospira rogosae	98.81	0.964
MO_bin.55	69.84	2.945	0.501	5131738	4905	947	2879	8686	d__Bacteria;p__Firmicutes;c__Clostridia;o__Lachnospirales;f__Lachnospiraceae;g__Hungatella;s__Hungatella effluvii	95.73	0.849
MO_bin.56	60.67	2.93	0.458	1091355	1280	773.15	1960	3680	d__Bacteria;p__Firmicutes;c__Peptococcia;o__Peptococcales;f__Peptococcaceae;g__QAKL01;s__QAKL01 sp003343815	97.88	0.717
MO_bin.57	71.16	3.508	0.432	2331432	2212	905.83	3166	8708	d__Bacteria;p__Firmicutes;c__Clostridia;o__Lachnospirales;f__Lachnospiraceae;g__Eubacterium_I;s__Eubacterium_I sp900557275	98.36	0.533
MO_bin.58	89.78	1.461	0.463	4305098	4085	927.78	4766	13956	d__Bacteria;p__Firmicutes;c__Clostridia;o__Lachnospirales;f__Lachnospiraceae;g__Muricomes;s__Muricomes sp000509105	99.55	0.951
MO_bin.59	78.96	0.847	0.49	2384450	2409	892.38	2465	5878	d__Bacteria;p__Firmicutes;c__Clostridia;o__Lachnospirales;f__Lachnospiraceae;g__Mediterraneibacter;s__Mediterraneibacter sp900541505	98.71	0.964
MO_bin.6	60.67	1.242	0.64	1263334	1363	813.02	1798	3309	d__Bacteria;p__Pseudomonadota;c__Gammaproteobacteria;o__Burkholderiales;f__Burkholderiaceae_A;g__Sutterella;s__Sutterella sp900754475	98.43	0.929
MO_bin.60	73.15	3.508	0.449	1650646	1614	904.31	2930	8190	d__Bacteria;p__Firmicutes;c__Clostridia;o__Lachnospirales;f__Lachnospiraceae;g__Oliverpabstia;s__Oliverpabstia intestinalis	97.37	0.907
MO_bin.61	79.22	3.628	0.568	1824098	1757	881.36	2365	6447	d__Bacteria;p__Firmicutes;c__Clostridia;o__Oscillospirales;f__Ruminococcaceae;g__Gemmiger;s__Gemmiger qucibialis	98.67	0.904
MO_bin.62	56.2	0	0.584	1371727	1528	803.52	1982	3439	d__Bacteria;p__Pseudomonadota;c__Gammaproteobacteria;o__Burkholderiales;f__Burkholderiaceae_A;g__Mesosutterella;s__Mesosutterella multiformis	99.3	0.995
MO_bin.63	79.71	2.375	0.677	5293466	5953	805.87	2079	4549	d__Bacteria;p__Pseudomonadota;c__Gammaproteobacteria;o__Burkholderiales;f__Burkholderiaceae_C;g__Achromobacter;s__Achromobacter xylosoxidans	98.18	0.946
MO_bin.64	84.46	1.23	0.559	2122663	1909	987.52	5072	22380	d__Bacteria;p__Verrucomicrobiota;c__Verrucomicrobiae;o__Verrucomicrobiales;f__Akkermansiaceae;g__Akkermansia;s__Akkermansia muciniphila	98.12	0.955
MO_bin.65	78.35	2.348	0.602	2112840	2071	926.08	8025	24547	d__Bacteria;p__Firmicutes;c__Clostridia;o__Oscillospirales;f__Oscillospiraceae;g__UBA738;s__UBA738 sp003522945	97.32	0.766
MO_bin.66	97.64	3.562	0.381	2250503	2193	920.45	4198	18734	d__Bacteria;p__Firmicutes;c__Clostridia;o__Lachnospirales;f__Lachnospiraceae;g__Schaedlerella;s__Schaedlerella sp900066545	96.84	0.877
MO_bin.67	58.75	2.281	0.634	1546287	1447	921.84	8382	28521	d__Bacteria;p__Firmicutes;c__Clostridia;o__Oscillospirales;f__Oscillospiraceae;g__Evtepia;s__Evtepia excrementipullorum	97.81	0.778
MO_bin.68	93.43	4.718	0.476	2766560	2610	966.14	8513	26682	d__Bacteria;p__Firmicutes;c__Clostridia;o__Lachnospirales;f__Lachnospiraceae;g__Enterocloster;s__Enterocloster sp001517625	98.86	0.886
MO_bin.69	72.74	0.862	0.626	1355219	1166	1026.72	13748	45130	d__Bacteria;p__Actinomycetota;c__Coriobacteriia;o__Coriobacteriales;f__Coriobacteriaceae;g__Collinsella;s__Collinsella intestinalis	96.71	0.878
MO_bin.7	87.95	0.261	0.327	1642604	1619	908	15703	62405	d__Bacteria;p__Firmicutes;c__Bacilli;o__Lactobacillales;f__Lactobacillaceae;g__Ligilactobacillus;s__Ligilactobacillus salivarius	97.76	0.913
MO_bin.70	75.73	1.418	0.511	1241683	1289	861.92	2592	6212	d__Bacteria;p__Firmicutes;c__Clostridia;o__Peptostreptococcales;f__Anaerovoracaceae;g__Lentihominibacter;s__Lentihominibacter sp934281605	98.16	0.968
MO_bin.71	78.76	4.079	0.56	2155535	2139	882.42	2644	6387	d__Bacteria;p__Firmicutes;c__Clostridia;o__Christensenellales;f__CAG-74;g__Ventricola;s__Ventricola sp900548125	95.96	0.739
MO_bin.72	92.76	3.187	0.577	2050438	2134	851.8	4170	9653	d__Bacteria;p__Firmicutes;c__Clostridia;o__Oscillospirales;f__Oscillospiraceae;g__Lawsonibacter;s__Lawsonibacter sp900066645	99	0.946
MO_bin.73	84.01	2.007	0.387	1482695	1654	804.03	2275	5875	d__Bacteria;p__Firmicutes;c__Bacilli;o__Lactobacillales;f__Lactobacillaceae;g__Lactobacillus;s__Lactobacillus amylovorus	97.45	0.948
MO_bin.74	83.63	0.454	0.583	2128053	1726	1098.09	24023	61686	d__Bacteria;p__Actinomycetota;c__Actinomycetia;o__Actinomycetales;f__Bifidobacteriaceae;g__Bifidobacterium;s__Bifidobacterium dentium	98.59	0.931
MO_bin.75	79.07	2.084	0.414	2075543	1944	916.08	3515	12369	d__Bacteria;p__Firmicutes;c__Clostridia;o__Lachnospirales;f__Lachnospiraceae;g__Blautia_A;s__Blautia_A sp003471165	98.9	0.956
MO_bin.76	89.01	0.234	0.483	3116659	3123	893.2	4658	17937	d__Bacteria;p__Firmicutes;c__Clostridia;o__Eubacteriales;f__Eubacteriaceae;g__Eubacterium;s__Eubacterium callanderi	99.15	0.991
MO_bin.77	70.33	1.754	0.432	2248947	2066	945.34	3488	10007	d__Bacteria;p__Firmicutes;c__Clostridia;o__Lachnospirales;f__Lachnospiraceae;g__Eubacterium_I;s__Eubacterium_I ramulus_A	99.08	0.866
MO_bin.78	99.4	0.944	0.655	6746251	6389	928.06	49931	254277	d__Bacteria;p__Pseudomonadota;c__Alphaproteobacteria;o__Rhizobiales;f__Xanthobacteraceae;g__Bradyrhizobium;s__	0	0
MO_bin.79	69.02	3.411	0.576	1529835	1666	824.89	2185	5147	d__Bacteria;p__Firmicutes;c__Clostridia;o__Oscillospirales;f__Oscillospiraceae;g__Faecousia;s__Faecousia sp000434635	97.5	0.898
MO_bin.8	70.71	0.403	0.617	1472121	1298	995.6	15623	36100	d__Bacteria;p__Actinomycetota;c__Coriobacteriia;o__Coriobacteriales;f__Coriobacteriaceae;g__Collinsella;s__Collinsella sp003479805	98.57	0.906
MO_bin.80	59.56	5.172	0.438	4383135	3767	1060.36	2599	6909	d__Bacteria;p__Bacteroidota;c__Bacteroidia;o__Bacteroidales;f__Bacteroidaceae;g__Bacteroides;s__Bacteroides thetaiotaomicron	98.98	0.954
MO_bin.81	95.42	0	0.426	2432538	2143	1008.9	6971	20062	d__Bacteria;p__Firmicutes;c__Clostridia;o__Lachnospirales;f__Lachnospiraceae;g__Butyribacter;s__Butyribacter sp003529475	98.49	0.932
MO_bin.82	89.59	4.113	0.423	2261092	2232	919.82	3251	12127	d__Bacteria;p__Firmicutes;c__Clostridia;o__Lachnospirales;f__Lachnospiraceae;g__Blautia_A;s__Blautia_A obeum	98.81	0.944
MO_bin.83	89.3	2.396	0.56	2643794	2679	887.21	5112	16266	d__Bacteria;p__Firmicutes;c__Clostridia;o__Oscillospirales;f__Ruminococcaceae;g__Anaerotruncus;s__Anaerotruncus rubiinfantis	99.44	0.985
MO_bin.84	85.43	2.272	0.585	2730140	2622	923.66	2594	7264	d__Bacteria;p__Firmicutes;c__Clostridia;o__Christensenellales;f__CAG-74;g__UBA11524;s__UBA11524 sp000437595	97.14	0.88
MO_bin.85	90.98	1.342	0.572	1959053	1798	951.47	6000	16569	d__Bacteria;p__Firmicutes;c__Clostridia;o__Oscillospirales;f__Oscillospiraceae;g__Faecousia;s__Faecousia sp900544945	96.44	0.767
MO_bin.86	65.36	3.574	0.435	1394509	1456	855.23	1997	6325	d__Bacteria;p__Firmicutes;c__Clostridia;o__Lachnospirales;f__Lachnospiraceae;g__Agathobacter;s__Agathobacter rectalis	98.02	0.983
MO_bin.87	50.87	0	0.436	1931532	1861	925.15	2841	8041	d__Bacteria;p__Firmicutes;c__Clostridia;o__Lachnospirales;f__Lachnospiraceae;g__Enterocloster;s__Enterocloster sp900543885	98.89	0.944
MO_bin.88	93.54	2.996	0.604	2513347	2125	1073.61	7393	22164	d__Bacteria;p__Bacteroidota;c__Bacteroidia;o__Bacteroidales;f__Rikenellaceae;g__Alistipes;s__Alistipes shahii	99.14	0.956
MO_bin.89	93.62	5.022	0.413	1752205	1860	830.61	2380	5992	d__Bacteria;p__Firmicutes;c__Clostridia;o__Oscillospirales;f__Acutalibacteraceae;g__Ruminococcus_E;s__Ruminococcus_E bromii_B	97.67	0.953
MO_bin.9	78.07	1.747	0.48	2817679	2371	1086.19	4835	18268	d__Bacteria;p__Bacteroidota;c__Bacteroidia;o__Bacteroidales;f__Bacteroidaceae;g__Bacteroides;s__Bacteroides uniformis	99.09	0.975
MO_bin.90	98.58	1.322	0.459	2428996	2313	899.13	2613	12939	d__Bacteria;p__Firmicutes;c__Clostridia;o__Peptostreptococcales;f__Anaerovoracaceae;g__CAKQOE01;s__CAKQOE01 sp934255545	96.95	0.869
MO_bin.91	72.01	2.803	0.586	1402020	1576	781.31	2248	4684	d__Bacteria;p__Firmicutes;c__Clostridia;o__Oscillospirales;f__Oscillospiraceae;g__Dysosmobacter;s__Dysosmobacter sp001916835	97.92	0.989
MO_bin.92	85.55	0	0.449	1836540	1739	956.74	3399	16121	d__Bacteria;p__Firmicutes;c__Clostridia;o__Lachnospirales;f__Lachnospiraceae;g__Coprococcus;s__Coprococcus eutactus_A	98.33	0.976
MO_bin.93	96.03	4.076	0.584	2666677	2407	964.54	4010	32148	d__Bacteria;p__Desulfobacterota;c__Desulfovibrionia;o__Desulfovibrionales;f__Desulfovibrionaceae;g__Desulfovibrio;s__Desulfovibrio sp900319575	98.51	0.898
MO_bin.94	84.59	1.265	0.465	2457128	2277	968.58	6371	19055	d__Bacteria;p__Firmicutes;c__Clostridia;o__Lachnospirales;f__Lachnospiraceae;g__Ventrimonas;s__Ventrimonas sp900538475	99.71	0.969
MO_bin.95	93.26	3.958	0.516	2387026	2453	837.5	1542	5345	d__Bacteria;p__Firmicutes;c__Clostridia;o__Oscillospirales;f__Ruminococcaceae;g__Ruminococcus_C;s__Ruminococcus_C callidus	97.89	0.909
MO_bin.96	62.19	4.026	0.521	1288922	1411	823.16	2052	4134	d__Bacteria;p__Firmicutes;c__Clostridia;o__Oscillospirales;f__Acutalibacteraceae;g__CAG-177;s__CAG-177 sp003514385	96.77	0.904
MO_bin.97	82.54	2.74	0.556	2774739	2660	859.4	2743	7241	d__Bacteria;p__Firmicutes;c__Clostridia;o__Oscillospirales;f__Ruminococcaceae;g__;s__	0	0
MO_bin.98	54.32	0.223	0.588	1601266	1942	730.92	1848	3337	d__Bacteria;p__Firmicutes;c__Clostridia;o__Oscillospirales;f__Butyricicoccaceae;g__Pseudobutyricicoccus;s__Pseudobutyricicoccus lothianensis	99.09	0.979
MO_bin.99	92.27	1.384	0.462	2558525	2452	952.41	4694	17829	d__Bacteria;p__Firmicutes;c__Clostridia;o__Lachnospirales;f__Lachnospiraceae;g__Schaedlerella;s__Schaedlerella glycyrrhizinilytica_A	98.85	0.944
Average (MO)	82.696	2.6062	0.497736	2.30029e+06	2228.19	912.924	6252.19	20749.3
YO_bin.1	83.59	2.43	0.47	2004170	2042	888.34	2583	6835	d__Bacteria;p__Firmicutes;c__Clostridia;o__Lachnospirales;f__Lachnospiraceae;g__UBA3402;s__UBA3402 sp003478355	98.48	0.942
YO_bin.10	80.87	1.812	0.567	2037118	2097	880.7	4444	15123	d__Bacteria;p__Firmicutes;c__Clostridia;o__Oscillospirales;f__Oscillospiraceae;g__Limivicinus;s__Limivicinus sp003150355	97.64	0.746
YO_bin.100	75.77	3.623	0.639	1481868	1318	982.42	3320	9344	d__Bacteria;p__Pseudomonadota;c__Gammaproteobacteria;o__Burkholderiales;f__Burkholderiaceae_A;g__Sutterella;s__Sutterella sp900754475	98.74	0.889
YO_bin.101	93.23	1.685	0.373	1840533	1923	833.79	10750	36551	d__Bacteria;p__Firmicutes;c__Bacilli;o__Lactobacillales;f__Streptococcaceae;g__Streptococcus;s__Streptococcus pasteurianus	98.98	0.915
YO_bin.102	80.12	0	0.423	1886818	1954	902.75	2976	8564	d__Bacteria;p__Firmicutes;c__Clostridia;o__Lachnospirales;f__Lachnospiraceae;g__Butyrivibrio_A;s__Butyrivibrio_A sp000431815	98.75	0.948
YO_bin.103	67.63	0.109	0.537	1022407	1157	780.25	2009	3572	d__Bacteria;p__Firmicutes;c__Bacilli;o__Lactobacillales;f__Lactobacillaceae;g__Limosilactobacillus;s__Limosilactobacillus fermentum	99.1	1
YO_bin.104	63.15	5.263	0.431	2501837	2424	913.28	3308	10657	d__Bacteria;p__Firmicutes;c__Clostridia;o__Lachnospirales;f__Lachnospiraceae;g__Enterocloster;s__Enterocloster sp900541315	98.35	0.797
YO_bin.105	95.97	0.671	0.453	2480587	2480	879.9	35501	86120	d__Bacteria;p__Firmicutes;c__Clostridia;o__Lachnospirales;f__Anaerotignaceae;g__Anaerotignum;s__Anaerotignum sp001304995	98.81	0.93
YO_bin.106	93.03	0	0.501	2545628	2352	968.54	16286	73366	d__Bacteria;p__Firmicutes;c__Clostridia;o__Lachnospirales;f__Lachnospiraceae;g__Clostridium_Q;s__Clostridium_Q sp000435655	98.71	0.903
YO_bin.107	86.13	6.286	0.618	1600369	1787	808.51	2665	7592	d__Bacteria;p__Firmicutes;c__Clostridia;o__Oscillospirales;f__Oscillospiraceae;g__ER4;s__ER4 sp900317525	97.46	0.94
YO_bin.108	87.92	3.718	0.64	2073429	1979	920.58	2534	7558	d__Bacteria;p__Actinomycetota;c__Coriobacteriia;o__Coriobacteriales;f__Eggerthellaceae;g__Adlercreutzia;s__Adlercreutzia equolifaciens	97.41	0.901
YO_bin.11	56.03	0	0.508	2299983	1715	1150	8971	23473	d__Bacteria;p__Bacteroidota;c__Bacteroidia;o__Bacteroidales;f__Bacteroidaceae;g__Prevotella;s__Prevotella sp900557405	98.09	0.794
YO_bin.110	87.24	4.006	0.554	1930368	1796	935.64	4590	12545	d__Bacteria;p__Bacteroidota;c__Bacteroidia;o__Bacteroidales;f__Rikenellaceae;g__Alistipes;s__Alistipes putredinis	99.28	0.89
YO_bin.111	94.42	4.95	0.554	4260941	3557	1031.58	7730	94451	d__Bacteria;p__Bacteroidota;c__Bacteroidia;o__Bacteroidales;f__Bacteroidaceae;g__Prevotella;s__Prevotella massiliensis	98.15	0.803
YO_bin.112	79.19	0	0.468	1706601	1571	980.15	40462	109219	d__Bacteria;p__Firmicutes;c__Clostridia;o__Oscillospirales;f__Ruminococcaceae;g__Ruminococcus_C;s__Ruminococcus_C sp000437255	99.03	0.905
YO_bin.113	92.45	2.473	0.602	2095075	1796	1030.66	6969	26655	d__Bacteria;p__Actinomycetota;c__Actinomycetia;o__Actinomycetales;f__Bifidobacteriaceae;g__Bifidobacterium;s__Bifidobacterium longum	98.92	0.92
YO_bin.114	71.72	4.386	0.611	1808112	1861	854.74	2263	5289	d__Bacteria;p__Firmicutes;c__Clostridia;o__Oscillospirales;f__Ruminococcaceae;g__Gemmiger;s__Gemmiger formicilis	97.67	0.933
YO_bin.115	95.3	0.061	0.343	2014285	1848	961.69	5866	23002	d__Bacteria;p__Firmicutes;c__Clostridia;o__Lachnospirales;f__Lachnospiraceae;g__Eubacterium_G;s__Eubacterium_G ventriosum	98.43	0.935
YO_bin.116	91.33	3.164	0.417	2445777	2331	949.02	25802	87968	d__Bacteria;p__Firmicutes;c__Clostridia;o__Lachnospirales;f__Lachnospiraceae;g__Faecalimonas;s__Faecalimonas umbilicata	98.11	0.868
YO_bin.117	59.09	0.877	0.503	1705684	1660	891.11	3402	11143	d__Bacteria;p__Firmicutes;c__Clostridia;o__Lachnospirales;f__Lachnospiraceae;g__Copromonas;s__Copromonas sp900066785	97.46	0.938
YO_bin.118	85.29	2.107	0.491	2381216	2272	938.83	2954	9760	d__Bacteria;p__Firmicutes;c__Clostridia;o__Lachnospirales;f__Lachnospiraceae;g__Eisenbergiella;s__Eisenbergiella sp900066775	98.57	0.941
YO_bin.119	94.57	3.864	0.621	2282836	2345	858.59	7374	20474	d__Bacteria;p__Firmicutes;c__Clostridia;o__Oscillospirales;f__Oscillospiraceae;g__Dysosmobacter;s__Dysosmobacter welbionis	99.37	0.967
YO_bin.12	91.6	2.968	0.428	2506941	2504	885.03	3307	10723	d__Bacteria;p__Firmicutes;c__Clostridia;o__Oscillospirales;f__Ruminococcaceae;g__Ruminococcus_D;s__Ruminococcus_D bicirculans	97.14	0.913
YO_bin.120	86.23	7.27	0.483	1670065	1854	793.66	2147	5651	d__Bacteria;p__Firmicutes;c__Clostridia;o__Lachnospirales;f__Anaerotignaceae;g__Anaerotignum;s__Anaerotignum faecicola	98.13	0.974
YO_bin.121	85.5	3.042	0.439	2807653	2550	983.65	11472	34488	d__Bacteria;p__Firmicutes;c__Clostridia;o__Lachnospirales;f__Lachnospiraceae;g__CAG-95;s__CAG-95 sp000438155	97.32	0.749
YO_bin.122	65.58	1.754	0.432	2231646	2047	948.51	3601	11479	d__Bacteria;p__Firmicutes;c__Clostridia;o__Lachnospirales;f__Lachnospiraceae;g__Eubacterium_I;s__Eubacterium_I ramulus_A	98.97	0.853
YO_bin.123	74.69	1.362	0.433	2191363	2120	932.12	2435	6117	d__Bacteria;p__Bacteroidota;c__Bacteroidia;o__Bacteroidales;f__Marinifilaceae;g__Butyricimonas;s__Butyricimonas virosa	97.83	0.959
YO_bin.124	91.55	1.738	0.552	2173888	2216	860.53	4763	15813	d__Bacteria;p__Firmicutes;c__Clostridia;o__Oscillospirales;f__Butyricicoccaceae;g__Butyricicoccus;s__Butyricicoccus pullicaecorum	95.9	0.954
YO_bin.125	94.01	0	0.494	2377403	2217	959.77	26568	93174	d__Bacteria;p__Firmicutes;c__Negativicutes;o__Veillonellales;f__Megasphaeraceae;g__Caecibacter;s__Caecibacter sp003467125	98.68	0.937
YO_bin.126	58.87	0	0.602	1803531	2055	733.46	1861	3483	d__Bacteria;p__Firmicutes;c__Clostridia;o__Oscillospirales;f__Ruminococcaceae;g__Neobittarella;s__Neobittarella massiliensis	98.73	0.993
YO_bin.127	60.34	1.724	0.42	3818509	3236	1062.26	3311	11776	d__Bacteria;p__Bacteroidota;c__Bacteroidia;o__Bacteroidales;f__Bacteroidaceae;g__Bacteroides;s__Bacteroides sp014385165	99.92	0.951
YO_bin.128	55.42	1.754	0.516	1542162	1564	895.36	3047	8300	d__Bacteria;p__Firmicutes;c__Clostridia;o__Lachnospirales;f__Lachnospiraceae;g__Merdisoma;s__Merdisoma sp900553635	97.17	0.767
YO_bin.129	70.1	1.61	0.444	3116218	2576	1090.92	5575	16971	d__Bacteria;p__Bacteroidota;c__Bacteroidia;o__Bacteroidales;f__Bacteroidaceae;g__Bacteroides;s__Bacteroides fragilis_A	98.24	0.916
YO_bin.13	97.59	0.636	0.384	2537028	2383	959.37	4722	19218	d__Bacteria;p__Firmicutes;c__Clostridia;o__Lachnospirales;f__Lachnospiraceae;g__Blautia;s__Blautia stercoris	99.09	0.967
YO_bin.130	91.86	3.367	0.578	1680312	1707	871.81	5309	16656	d__Bacteria;p__Firmicutes;c__Clostridia;o__Oscillospirales;f__Oscillospiraceae;g__Dysosmobacter;s__Dysosmobacter sp900542115	98.79	0.795
YO_bin.131	86.95	0.45	0.41	2661754	2233	1079.09	7240	21029	d__Bacteria;p__Bacteroidota;c__Bacteroidia;o__Bacteroidales;f__Bacteroidaceae;g__Phocaeicola;s__Phocaeicola coprocola	99.19	0.938
YO_bin.132	89.42	2.013	0.562	2192259	2247	863.88	3917	12924	d__Bacteria;p__Firmicutes;c__Clostridia;o__Oscillospirales;f__Butyricicoccaceae;g__Pseudobutyricicoccus;s__Pseudobutyricicoccus sp003477405	96.18	0.92
YO_bin.133	62.39	1.754	0.485	1410482	1523	822.97	2438	5741	d__Bacteria;p__Firmicutes;c__Negativicutes;o__Acidaminococcales;f__Acidaminococcaceae;g__Phascolarctobacterium_A;s__Phascolarctobacterium_A succinatutens	99.03	0.968
YO_bin.134	88.4	2.013	0.463	2315733	2323	924.75	3331	10049	d__Bacteria;p__Firmicutes;c__Clostridia;o__UBA1381;f__UBA9506;g__Congzhengia;s__Congzhengia minquanensis	98.43	0.917
YO_bin.135	78.93	0.125	0.514	1954810	1681	1062.05	5484	13984	d__Bacteria;p__Bacteroidota;c__Bacteroidia;o__Bacteroidales;f__Muribaculaceae;g__Limisoma;s__Limisoma sp000437795	97.81	0.953
YO_bin.136	89.01	0.865	0.459	3299285	2746	1084.88	5493	19178	d__Bacteria;p__Bacteroidota;c__Bacteroidia;o__Bacteroidales;f__Tannerellaceae;g__Parabacteroides;s__Parabacteroides merdae	99.64	0.974
YO_bin.137	51.22	1.754	0.417	1393496	1390	892.91	4364	14033	d__Bacteria;p__Firmicutes;c__Clostridia;o__Lachnospirales;f__Lachnospiraceae;g__Dorea_A;s__Dorea_A longicatena	99.18	0.946
YO_bin.138	79.34	2.468	0.469	1070008	1118	838.34	2978	9462	d__Bacteria;p__Firmicutes;c__Negativicutes;o__Veillonellales;f__Dialisteraceae;g__Allisonella;s__Allisonella histaminiformans	98.1	0.962
YO_bin.139	52.93	2.586	0.432	2363560	2007	1079.93	6055	16884	d__Bacteria;p__Bacteroidota;c__Bacteroidia;o__Bacteroidales;f__Bacteroidaceae;g__Bacteroides;s__Bacteroides finegoldii	98.38	0.91
YO_bin.14	86.16	3.914	0.615	2368502	2493	833.03	3826	11182	d__Bacteria;p__Firmicutes;c__Clostridia;o__Oscillospirales;f__Oscillospiraceae;g__Lawsonibacter;s__Lawsonibacter asaccharolyticus	99.14	0.965
YO_bin.140	95.69	0	0.47	1776004	1775	896.93	14848	55262	d__Bacteria;p__Pseudomonadota;c__Alphaproteobacteria;o__RF32;f__CAG-239;g__Scatocola;s__Scatocola faecipullorum	99.12	0.912
YO_bin.141	97.95	0.306	0.59	2820710	2684	924.46	9100	28799	d__Bacteria;p__Firmicutes;c__Clostridia;o__Oscillospirales;f__Ruminococcaceae;g__Ruthenibacterium;s__Ruthenibacterium lactatiformans	99.23	0.937
YO_bin.142	56.2	0	0.494	1427487	1410	896.48	3935	12786	d__Bacteria;p__Pseudomonadota;c__Gammaproteobacteria;o__Burkholderiales;f__Burkholderiaceae_A;g__Parasutterella;s__Parasutterella gallistercoris	98.65	0.889
YO_bin.143	78.08	3.448	0.422	3926318	3133	1140.59	9601	28306	d__Bacteria;p__Bacteroidota;c__Bacteroidia;o__Bacteroidales;f__Bacteroidaceae;g__Bacteroides;s__Bacteroides caccae	99.26	0.907
YO_bin.144	93.94	0.316	0.484	4088416	3601	986.81	7597	20994	d__Bacteria;p__Firmicutes;c__Clostridia;o__Lachnospirales;f__Lachnospiraceae;g__Clostridium_Q;s__Clostridium_Q symbiosum	99.1	0.894
YO_bin.145	85.43	3.365	0.617	2029327	1897	932.73	3257	9979	d__Bacteria;p__Firmicutes;c__Clostridia;o__Oscillospirales;f__Oscillospiraceae;g__Faecousia;s__Faecousia sp003525905	98.08	0.845
YO_bin.146	84.56	4.562	0.437	2624428	2527	910.06	2679	7213	d__Bacteria;p__Firmicutes;c__Clostridia;o__Lachnospirales;f__Lachnospiraceae;g__Blautia_A;s__Blautia_A faecis	97.98	0.925
YO_bin.147	69.9	8.771	0.493	2192820	2121	916.29	3777	11093	d__Bacteria;p__Firmicutes;c__Clostridia;o__Lachnospirales;f__Lachnospiraceae;g__Ventrimonas;s__Ventrimonas sp003506385	99	0.945
YO_bin.148	98.11	0.986	0.442	3780223	3688	877.54	19715	69739	d__Bacteria;p__Firmicutes;c__Bacilli;o__Erysipelotrichales;f__Erysipelotrichaceae;g__Clostridium_AQ;s__Clostridium_AQ innocuum	97.75	0.931
YO_bin.149	70.31	2.031	0.446	1987482	2013	875.34	2154	5086	d__Bacteria;p__Pseudomonadota;c__Gammaproteobacteria;o__Burkholderiales;f__Burkholderiaceae_A;g__Turicimonas;s__Turicimonas sp900542195	96.32	0.889
YO_bin.15	74.81	8.443	0.568	5052863	5189	877.99	2372	5456	d__Bacteria;p__Firmicutes;c__Clostridia;o__Lachnospirales;f__Lachnospiraceae;g__Enterocloster;s__Enterocloster asparagiformis	99.28	0.973
YO_bin.150	52.06	0	0.618	1145313	1166	875.15	2325	7679	d__Bacteria;p__Pseudomonadota;c__Gammaproteobacteria;o__Burkholderiales;f__Burkholderiaceae_A;g__Sutterella;s__Sutterella sp900545275	97.8	0.963
YO_bin.151	92.91	1.006	0.47	1988262	1889	944.06	3838	11411	d__Bacteria;p__Firmicutes;c__Clostridia;o__Oscillospirales;f__Ruminococcaceae;g__Ruminococcus;s__Ruminococcus sp900540005	98.74	0.874
YO_bin.152	81.03	3.448	0.606	2504924	2099	1085.86	9071	21790	d__Bacteria;p__Bacteroidota;c__Bacteroidia;o__Bacteroidales;f__Rikenellaceae;g__Alistipes;s__Alistipes shahii	98.99	0.923
YO_bin.153	83.48	3.825	0.604	1840810	1843	890.15	4094	12378	d__Bacteria;p__Firmicutes;c__Clostridia;o__Oscillospirales;f__Oscillospiraceae;g__Evtepia;s__Evtepia sp004556345	97.89	0.895
YO_bin.154	87.4	6.032	0.546	1985936	1893	936.95	4056	13987	d__Bacteria;p__Firmicutes;c__Negativicutes;o__Veillonellales;f__Megasphaeraceae;g__Megasphaera;s__Megasphaera elsdenii	98.19	0.886
YO_bin.155	69.3	1.36	0.617	1756180	1625	923.09	26308	54000	d__Bacteria;p__Firmicutes;c__Clostridia;o__Oscillospirales;f__Ruminococcaceae;g__SFJ001;s__SFJ001 sp934513685	98.15	0.92
YO_bin.156	58.19	1.901	0.526	1085495	1211	810.54	1909	3499	d__Bacteria;p__Firmicutes;c__Clostridia;o__Oscillospirales;f__Acutalibacteraceae;g__CAG-177;s__CAG-177 sp003514385	97.22	0.952
YO_bin.157	88.34	3.884	0.594	1490800	1581	856.38	2492	6029	d__Bacteria;p__Actinomycetota;c__Coriobacteriia;o__Coriobacteriales;f__QAMH01;g__QAMH01;s__QAMH01 sp900756605	96.43	0.71
YO_bin.158	86.87	3.357	0.451	2508075	2389	973.75	7928	29109	d__Bacteria;p__Firmicutes;c__Clostridia;o__Lachnospirales;f__Lachnospiraceae;g__CAG-95;s__CAG-95 sp900066375	98.68	0.916
YO_bin.159	75.2	4.25	0.62	1886591	1988	846.31	2348	5470	d__Bacteria;p__Firmicutes;c__Clostridia;o__Oscillospirales;f__Oscillospiraceae;g__CAG-170;s__CAG-170 sp002404795	95.47	0.795
YO_bin.16	71.13	2.109	0.499	1580412	1637	837.23	2223	4893	d__Bacteria;p__Firmicutes;c__Clostridia;o__Lachnospirales;f__Lachnospiraceae;g__Copromonas;s__Copromonas sp900066535	98.32	0.952
YO_bin.160	98.1	1.265	0.451	2281115	2062	996.44	4830	16063	d__Bacteria;p__Firmicutes;c__Clostridia;o__Lachnospirales;f__Lachnospiraceae;g__Hominisplanchenecus;s__Hominisplanchenecus faecis	99.15	0.952
YO_bin.161	69.77	2.181	0.588	1407268	1529	804.18	2193	5663	d__Bacteria;p__Firmicutes;c__Clostridia;o__Oscillospirales;f__Butyricicoccaceae;g__Agathobaculum;s__Agathobaculum sp003481705	98.7	0.98
YO_bin.162	84.1	2.848	0.502	4968487	4512	996.43	10211	42634	d__Bacteria;p__Firmicutes;c__Clostridia;o__Lachnospirales;f__Lachnospiraceae;g__Enterocloster;s__Enterocloster citroniae	99.5	0.943
YO_bin.163	71.98	5.328	0.609	1612166	1662	864.33	2690	7506	d__Bacteria;p__Firmicutes;c__Clostridia;o__Oscillospirales;f__Ruminococcaceae;g__Faecalibacterium;s__Faecalibacterium prausnitzii_E	97.93	0.956
YO_bin.164	92.92	2.307	0.454	3771545	3388	1022.76	3606	10853	d__Bacteria;p__Bacteroidota;c__Bacteroidia;o__Bacteroidales;f__Tannerellaceae;g__Parabacteroides;s__Parabacteroides distasonis	98.79	0.931
YO_bin.165	52.93	0	0.599	5155714	5408	851.41	2896	8035	d__Bacteria;p__Pseudomonadota;c__Gammaproteobacteria;o__Pseudomonadales;f__Pseudomonadaceae;g__Pseudomonas_E;s__Pseudomonas_E paracarnis	95.04	0.816
YO_bin.166	99.46	0.706	0.368	1762706	1777	913.51	22696	114970	d__Bacteria;p__Campylobacterota;c__Campylobacteria;o__Campylobacterales;f__Helicobacteraceae;g__Helicobacter_D;s__Helicobacter_D ganmani	99.12	0.938
YO_bin.167	67.74	1.724	0.679	4345838	4864	820.65	2172	5045	d__Bacteria;p__Pseudomonadota;c__Gammaproteobacteria;o__Burkholderiales;f__Burkholderiaceae_B;g__Pelomonas;s__Pelomonas sp003963075	96.47	0.76
YO_bin.168	90.05	0.335	0.387	2122631	1929	932.55	3563	10690	d__Bacteria;p__Firmicutes;c__Clostridia;o__Lachnospirales;f__Lachnospiraceae;g__Anaerobutyricum;s__Anaerobutyricum hallii	98.9	0.941
YO_bin.169	79.01	6.269	0.61	1935269	1945	880.67	8764	22186	d__Bacteria;p__Firmicutes;c__Clostridia;o__Oscillospirales;f__Oscillospiraceae;g__Vescimonas;s__Vescimonas sp900552725	97.93	0.742
YO_bin.17	93.98	1.006	0.572	2323606	2232	930.83	4891	14980	d__Bacteria;p__Firmicutes;c__Clostridia;o__Oscillospirales;f__Oscillospiraceae;g__Faecousia;s__Faecousia sp900540635	98.01	0.873
YO_bin.170	61.12	3.666	0.628	1550989	1460	893.61	2218	5589	d__Bacteria;p__Actinomycetota;c__Actinomycetia;o__Actinomycetales;f__Micrococcaceae;g__Rothia;s__Rothia mucilaginosa_A	97.04	0.973
YO_bin.171	91.58	0.223	0.323	2476225	2169	965.99	10428	31888	d__Bacteria;p__Firmicutes;c__Clostridia;o__Lachnospirales;f__Lachnospiraceae;g__Lachnospira;s__Lachnospira sp900551945	99.54	0.886
YO_bin.172	54.38	1.754	0.433	2110476	2005	936.35	3420	10581	d__Bacteria;p__Firmicutes;c__Clostridia;o__Lachnospirales;f__Lachnospiraceae;g__Enterocloster;s__Enterocloster sp900543885	98.71	0.929
YO_bin.173	83.77	3.818	0.464	1871321	2027	856.5	2448	5875	d__Bacteria;p__Firmicutes;c__Clostridia;o__Lachnospirales;f__Lachnospiraceae;g__Choladocola;s__Choladocola sp003481535	98.06	0.933
YO_bin.174	82.65	3.762	0.423	2207378	2163	926.47	3580	12941	d__Bacteria;p__Firmicutes;c__Clostridia;o__Lachnospirales;f__Lachnospiraceae;g__Blautia_A;s__Blautia_A obeum	98.83	0.941
YO_bin.175	90.85	4.362	0.455	2180709	2292	829.75	2986	9035	d__Bacteria;p__Firmicutes;c__Clostridia;o__Oscillospirales;f__Ruminococcaceae;g__Negativibacillus;s__Negativibacillus massiliensis	97.56	0.967
YO_bin.176	84.76	0	0.562	2433680	1990	1059.45	19602	46023	d__Bacteria;p__Pseudomonadota;c__Gammaproteobacteria;o__Burkholderiales;f__Burkholderiaceae_A;g__Sutterella;s__Sutterella wadsworthensis	96.76	0.897
YO_bin.177	70.74	1.342	0.415	1338503	1440	855.82	2153	5214	d__Bacteria;p__Firmicutes;c__Clostridia;o__Oscillospirales;f__Acutalibacteraceae;g__UBA737;s__UBA737 sp934466515	97.74	0.924
YO_bin.178	65.71	3.095	0.522	1799553	1564	1045.23	3239	10393	d__Bacteria;p__Bacteroidota;c__Bacteroidia;o__Bacteroidales;f__UBA932;g__Cryptobacteroides;s__Cryptobacteroides sp000433355	98.57	0.9
YO_bin.179	95.45	6.299	0.362	2501656	2498	884.42	2104	10007	d__Bacteria;p__Firmicutes;c__Clostridia;o__Lachnospirales;f__Lachnospiraceae;g__Lachnospira;s__Lachnospira rogosae	98.7	0.955
YO_bin.18	95.54	7.221	0.389	1971984	2010	851.99	3369	9243	d__Bacteria;p__Firmicutes;c__Clostridia;o__Oscillospirales;f__Acutalibacteraceae;g__Ruminococcus_E;s__Ruminococcus_E sp003526955	97.75	0.896
YO_bin.180	89.05	3.355	0.57	2085182	2224	820.05	2269	14564	d__Bacteria;p__Firmicutes;c__Clostridia;o__Oscillospirales;f__Oscillospiraceae;g__Vescimonas;s__Vescimonas sp003539495	98.04	0.877
YO_bin.181	67.78	7.494	0.602	1761917	2038	757.65	1847	3146	d__Bacteria;p__Firmicutes;c__Clostridia;o__Oscillospirales;f__Ruminococcaceae;g__Faecalibacterium;s__Faecalibacterium longum	96.63	0.928
YO_bin.182	85.23	2.919	0.451	1986668	2037	896.09	2650	8427	d__Bacteria;p__Firmicutes;c__Clostridia;o__Lachnospirales;f__Lachnospiraceae;g__Wujia;s__Wujia chipingensis	98.82	0.963
YO_bin.183	91.13	0.754	0.49	2650072	2209	1095.32	20452	52147	d__Bacteria;p__Bacteroidota;c__Bacteroidia;o__Bacteroidales;f__Muribaculaceae;g__Muribaculum;s__Muribaculum sp910578835	98.84	0.909
YO_bin.184	67.94	2.572	0.619	1597088	1751	806.27	2055	4790	d__Bacteria;p__Firmicutes;c__Clostridia;o__Oscillospirales;f__Oscillospiraceae;g__Lawsonibacter;s__Lawsonibacter sp014287875	97.69	0.938
YO_bin.185	81.52	3.448	0.52	1724297	1846	824.94	2237	5401	d__Bacteria;p__Firmicutes;c__Clostridia;o__Peptostreptococcales;f__Anaerovoracaceae;g__CAG-238;s__CAG-238 sp900542245	97.7	0.815
YO_bin.186	95.3	1.497	0.622	3169502	3241	875.57	4861	15840	d__Bacteria;p__Firmicutes;c__Clostridia;o__Oscillospirales;f__Oscillospiraceae;g__Flavonifractor;s__Flavonifractor plautii	98.48	0.866
YO_bin.187	73.9	0	0.497	1411030	1642	780.23	2225	4651	d__Bacteria;p__Pseudomonadota;c__Alphaproteobacteria;o__RF32;f__CAG-239;g__Scatacola_A;s__Scatacola_A faecigallinarum	96.81	0.965
YO_bin.188	79.12	1.804	0.392	1705498	1772	885.46	3140	11323	d__Bacteria;p__Firmicutes;c__Clostridia;o__Lachnospirales;f__Lachnospiraceae;g__Blautia;s__Blautia hansenii	99.11	0.971
YO_bin.189	69.69	3.076	0.55	1957859	2180	812.06	2094	4319	d__Bacteria;p__Firmicutes;c__Clostridia;o__Oscillospirales;f__Oscillospiraceae;g__HGM13006;s__HGM13006 sp900757695	98.53	0.902
YO_bin.19	55.58	0.74	0.478	1263615	1305	881.76	2353	5678	d__Bacteria;p__Firmicutes;c__Clostridia;o__Lachnospirales;f__Lachnospiraceae;g__Acetatifactor;s__Acetatifactor intestinalis	97.53	0.949
YO_bin.190	90.61	2.943	0.471	2709367	2560	962.03	4198	12089	d__Bacteria;p__Firmicutes;c__Clostridia;o__Lachnospirales;f__Lachnospiraceae;g__Limivivens;s__Limivivens sp905214955	99.52	0.929
YO_bin.191	97.31	2.348	0.407	2678907	2513	974.13	8371	35570	d__Bacteria;p__Firmicutes;c__Clostridia;o__Lachnospirales;f__Lachnospiraceae;g__Eubacterium_F;s__Eubacterium_F sp003491505	98.5	0.901
YO_bin.192	50.31	0.862	0.573	1513306	1720	785.15	1987	3787	d__Bacteria;p__Firmicutes;c__Clostridia;o__Oscillospirales;f__Oscillospiraceae;g__Faecousia;s__Faecousia sp000434635	96.7	0.87
YO_bin.193	85.64	0.865	0.579	1933547	1609	1064	26335	69164	d__Bacteria;p__Bacteroidota;c__Bacteroidia;o__Bacteroidales;f__Rikenellaceae;g__Alistipes;s__Alistipes sp910587675	98.68	0.957
YO_bin.194	93.29	7.158	0.372	3861500	3695	896.2	3111	20880	d__Bacteria;p__Firmicutes;c__Clostridia;o__Lachnospirales;f__Lachnospiraceae;g__Lachnospira;s__Lachnospira sp000436535	98.85	0.849
YO_bin.195	70.46	2.622	0.479	2057912	2030	918.67	2517	7900	d__Bacteria;p__Firmicutes;c__Clostridia;o__Lachnospirales;f__Lachnospiraceae;g__Acetatifactor;s__Acetatifactor sp900066565	99.11	0.963
YO_bin.196	95.8	3.293	0.536	2171760	2102	920.82	6606	18850	d__Bacteria;p__Firmicutes;c__Negativicutes;o__Veillonellales;f__Megasphaeraceae;g__Megasphaera;s__Megasphaera sp900554215	95.93	0.797
YO_bin.197	70.68	3.448	0.445	5108529	3995	1159.47	11579	44020	d__Bacteria;p__Bacteroidota;c__Bacteroidia;o__Bacteroidales;f__Bacteroidaceae;g__Bacteroides;s__Bacteroides stercorirosoris	98.66	0.875
YO_bin.198	62.16	1.036	0.659	1222451	1356	772.52	1757	3008	d__Bacteria;p__Actinomycetota;c__Coriobacteriia;o__Coriobacteriales;f__Eggerthellaceae;g__Aphodovivens;s__Aphodovivens avicola	96.6	0.911
YO_bin.199	68.67	1.578	0.332	1944333	2072	851.99	3000	10457	d__Bacteria;p__Firmicutes;c__Bacilli;o__Erysipelotrichales;f__Erysipelotrichaceae;g__Holdemanella;s__Holdemanella biformis	96.86	0.781
YO_bin.2	86.31	1.99	0.461	2748070	2299	1086.2	20234	59822	d__Bacteria;p__Bacteroidota;c__Bacteroidia;o__Bacteroidales;f__Bacteroidaceae;g__Phocaeicola;s__Phocaeicola coprophilus	99.17	0.94
YO_bin.20	53.66	0	0.413	2324035	2185	942.44	3333	9290	d__Bacteria;p__Firmicutes;c__Clostridia;o__Lachnospirales;f__Lachnospiraceae;g__CAG-882;s__CAG-882 sp900545175	97.72	0.9
YO_bin.200	89.44	1.107	0.457	2742981	2581	944.84	4238	17237	d__Bacteria;p__Firmicutes;c__Clostridia;o__Lachnospirales;f__Lachnospiraceae;g__Blautia_A;s__Blautia_A sp900066145	99.55	0.982
YO_bin.201	61.3	0.836	0.506	1617978	1354	1019.46	2647	7428	d__Bacteria;p__Bacteroidota;c__Bacteroidia;o__Bacteroidales;f__Bacteroidaceae;g__UBA6398;s__UBA6398 sp900550635	97.88	0.87
YO_bin.202	65.12	0.841	0.539	1083124	1222	799.81	1856	3379	d__Bacteria;p__Pseudomonadota;c__Gammaproteobacteria;o__Burkholderiales;f__Burkholderiaceae;g__Oxalobacter;s__Oxalobacter sp934277985	99.24	0.963
YO_bin.203	94.17	2.434	0.401	5263596	4037	1172.66	15096	58271	d__Bacteria;p__Bacteroidota;c__Bacteroidia;o__Bacteroidales;f__Bacteroidaceae;g__Bacteroides;s__Bacteroides nordii	98.61	0.841
YO_bin.204	56.64	0	0.588	1110206	1244	790	2029	3906	d__Bacteria;p__Firmicutes;c__Clostridia;o__Oscillospirales;f__Oscillospiraceae;g__Dysosmobacter;s__Dysosmobacter sp001916835	97.99	0.985
YO_bin.205	93.95	0.782	0.322	2225548	2016	971.38	4748	19412	d__Bacteria;p__Firmicutes;c__Clostridia;o__Lachnospirales;f__Lachnospiraceae;g__Eubacterium_G;s__Eubacterium_G sp000434315	98.59	0.95
YO_bin.206	78.02	1.562	0.564	1495779	1403	950.19	3675	10998	d__Bacteria;p__Pseudomonadota;c__Gammaproteobacteria;o__Burkholderiales;f__Burkholderiaceae_A;g__Duodenibacillus;s__Duodenibacillus intestinigallinarum	98.95	0.977
YO_bin.207	81.47	1.098	0.599	1571386	1351	1039.67	4934	20283	d__Bacteria;p__Actinomycetota;c__Actinomycetia;o__Actinomycetales;f__Bifidobacteriaceae;g__Bifidobacterium;s__Bifidobacterium adolescentis	98.33	0.946
YO_bin.208	65.1	0.223	0.606	1433545	1363	931.93	17124	51257	d__Bacteria;p__Firmicutes;c__Clostridia;o__Oscillospirales;f__Oscillospiraceae;g__Evtepia;s__Evtepia gabavorous	99.85	0.928
YO_bin.209	97.78	2.531	0.465	2640363	2405	984.99	16164	68216	d__Bacteria;p__Firmicutes;c__Clostridia;o__Lachnospirales;f__Lachnospiraceae;g__Ventrimonas;s__Ventrimonas sp900538475	99.52	0.942
YO_bin.21	57.21	2.586	0.335	1605175	1619	869.52	2093	5183	d__Bacteria;p__Firmicutes;c__Clostridia;o__Lachnospirales;f__Lachnospiraceae;g__Eubacterium_G;s__Eubacterium_G sp000435815	99.08	0.984
YO_bin.210	89.16	2.644	0.593	2715991	2183	1131.71	26765	90354	d__Bacteria;p__Bacteroidota;c__Bacteroidia;o__Bacteroidales;f__Rikenellaceae;g__Alistipes;s__Alistipes finegoldii	97.8	0.836
YO_bin.211	65.31	1.272	0.377	1397136	1418	835.66	1997	4075	d__Bacteria;p__Firmicutes;c__Clostridia;o__Lachnospirales;f__Anaerotignaceae;g__Neoanaerotignum_A;s__Neoanaerotignum_A sp934256695	98.01	0.946
YO_bin.212	92.67	2.28	0.412	2185072	2219	886.29	2877	9376	d__Bacteria;p__Firmicutes;c__Clostridia;o__Lachnospirales;f__Lachnospiraceae;g__Dorea;s__Dorea formicigenerans	98.21	0.946
YO_bin.213	96.21	4.026	0.57	2369793	2308	901.44	18592	62100	d__Bacteria;p__Firmicutes;c__Clostridia;o__Oscillospirales;f__Oscillospiraceae;g__Lawsonibacter;s__Lawsonibacter sp900066645	98.82	0.878
YO_bin.214	95.16	0.537	0.447	2599279	2214	1067.4	29534	76534	d__Bacteria;p__Bacteroidota;c__Bacteroidia;o__Bacteroidales;f__Marinifilaceae;g__Odoribacter;s__Odoribacter sp910589025	98.78	0.898
YO_bin.215	55.17	0	0.553	1442248	1434	888.79	2790	7427	d__Bacteria;p__Firmicutes;c__Negativicutes;o__Veillonellales;f__Megasphaeraceae;g__Megasphaera;s__Megasphaera sp000417505	97.83	0.945
YO_bin.216	94.09	5.704	0.448	1802201	1707	951.68	10282	40153	d__Bacteria;p__Firmicutes;c__Clostridia;o__Oscillospirales;f__Acutalibacteraceae;g__Fimenecus;s__Fimenecus sp000432435	99.38	0.925
YO_bin.217	76.1	2.013	0.265	1424876	1423	882.95	17898	58363	d__Bacteria;p__Firmicutes;c__Clostridia;o__TANB77;f__CAG-508;g__CAG-269;s__CAG-269 sp000431335	98.34	0.867
YO_bin.218	83.73	1.677	0.379	1987448	1909	890.45	2858	7975	d__Bacteria;p__Firmicutes;c__Clostridia;o__Lachnospirales;f__Lachnospiraceae;g__Anaerobutyricum;s__Anaerobutyricum soehngenii	97.23	0.94
YO_bin.219	52.03	0	0.553	1489271	1497	885.88	2006	3808	d__Bacteria;p__Bacteroidota;c__Bacteroidia;o__Bacteroidales;f__Rikenellaceae;g__Alistipes_A;s__Alistipes_A indistinctus	99.45	1
YO_bin.22	92.67	0.465	0.601	2411255	2005	1032.92	14357	50810	d__Bacteria;p__Pseudomonadota;c__Gammaproteobacteria;o__Burkholderiales;f__Burkholderiaceae_A;g__Sutterella;s__Sutterella massiliensis	98.24	0.922
YO_bin.220	93.64	7.889	0.629	3553712	3184	941.43	5641	40323	d__Bacteria;p__Desulfobacterota;c__Desulfovibrionia;o__Desulfovibrionales;f__Desulfovibrionaceae;g__Bilophila;s__Bilophila sp902373525	98.74	0.801
YO_bin.221	95.52	0.167	0.471	1685349	1636	922.73	13504	39918	d__Bacteria;p__Firmicutes;c__Clostridia;o__Oscillospirales;f__Acutalibacteraceae;g__UMGS1071;s__UMGS1071 sp934476545	98.07	0.896
YO_bin.222	94.57	4.362	0.435	2751185	2470	989.76	5356	18254	d__Bacteria;p__Firmicutes;c__Clostridia;o__Lachnospirales;f__Lachnospiraceae;g__CAG-882;s__CAG-882 sp003486385	98.71	0.907
YO_bin.223	96.18	1.497	0.444	2072135	2038	921.74	9406	29426	d__Bacteria;p__Firmicutes;c__Negativicutes;o__Acidaminococcales;f__Acidaminococcaceae;g__Phascolarctobacterium;s__Phascolarctobacterium faecium	99.22	0.934
YO_bin.224	97.31	0.671	0.509	2482798	2236	942.08	13147	46048	d__Bacteria;p__Firmicutes;c__Clostridia;o__Oscillospirales;f__Acutalibacteraceae;g__Clostridium_A;s__Clostridium_A leptum	99.29	0.973
YO_bin.225	66.45	0.632	0.46	1564004	1496	880.91	10752	33460	d__Bacteria;p__Firmicutes;c__Negativicutes;o__Veillonellales;f__Dialisteraceae;g__Dialister;s__Dialister sp900759415	97.52	0.81
YO_bin.226	97.98	1.342	0.443	2742329	2430	1026.8	11132	41951	d__Bacteria;p__Firmicutes;c__Clostridia;o__Lachnospirales;f__Lachnospiraceae;g__Butyribacter;s__Butyribacter huaianensis	98.84	0.937
YO_bin.227	89.45	4.62	0.496	2142853	1825	982.43	4351	11323	d__Bacteria;p__Bacteroidota;c__Bacteroidia;o__Bacteroidales;f__Rikenellaceae;g__Alistipes_A;s__Alistipes_A sp900545315	98.32	0.925
YO_bin.228	85.48	0	0.622	1911373	1671	1002.11	30376	110632	d__Bacteria;p__Actinomycetota;c__Coriobacteriia;o__Coriobacteriales;f__Coriobacteriaceae;g__Collinsella;s__Collinsella intestinalis	96.62	0.799
YO_bin.229	98.1	0.537	0.415	2696607	2270	1086.1	21335	86809	d__Bacteria;p__Bacteroidota;c__Bacteroidia;o__Bacteroidales;f__Marinifilaceae;g__Odoribacter;s__Odoribacter sp910578105	99.45	0.943
YO_bin.23	61.52	0	0.586	2371302	2165	974.07	4357	14502	d__Bacteria;p__Verrucomicrobiota;c__Verrucomicrobiae;o__Verrucomicrobiales;f__Akkermansiaceae;g__Akkermansia;s__Akkermansia muciniphila_B	98.7	0.941
YO_bin.230	69.07	2.013	0.577	1572537	1607	826.57	3494	10937	d__Bacteria;p__Firmicutes;c__Clostridia;o__Oscillospirales;f__Ruminococcaceae;g__Angelakisella;s__Angelakisella sp900547385	97.85	0.862
YO_bin.231	62.74	4.31	0.464	1290420	1464	805.59	1944	3744	d__Bacteria;p__Firmicutes;c__Clostridia;o__Peptostreptococcales;f__Anaerovoracaceae;g__CAG-238;s__CAG-238 sp900754805	95.48	0.691
YO_bin.232	70.68	4.385	0.442	3076577	2874	959.98	4758	15243	d__Bacteria;p__Firmicutes;c__Clostridia;o__Lachnospirales;f__Lachnospiraceae;g__Enterocloster;s__Enterocloster sp000431375	99.23	0.905
YO_bin.233	97.06	5.469	0.619	2080495	2114	864.08	5426	17973	d__Bacteria;p__Firmicutes;c__Clostridia;o__Oscillospirales;f__Oscillospiraceae;g__Lawsonibacter;s__Lawsonibacter sp900066825	99.36	0.965
YO_bin.234	97.84	9.493	0.506	5463880	5092	961.36	9435	37560	d__Bacteria;p__Firmicutes;c__Clostridia;o__Lachnospirales;f__Lachnospiraceae;g__Enterocloster;s__Enterocloster aldenensis	99.3	0.909
YO_bin.235	74.32	5.323	0.625	1503229	1511	901.82	3633	10619	d__Bacteria;p__Firmicutes;c__Clostridia;o__Oscillospirales;f__Oscillospiraceae;g__Vescimonas;s__Vescimonas sp900545585	98.14	0.968
YO_bin.236	83.23	3.489	0.59	1671382	1630	882.58	4019	11456	d__Bacteria;p__Firmicutes;c__Clostridia;o__Oscillospirales;f__Butyricicoccaceae;g__Agathobaculum;s__Agathobaculum sp900544475	97.23	0.794
YO_bin.237	70.64	0.862	0.27	1990315	2010	843.4	2650	9241	d__Bacteria;p__Firmicutes;c__Clostridia;o__Clostridiales;f__Clostridiaceae;g__Clostridium;s__Clostridium sp900540255	99.19	0.944
YO_bin.238	78.24	0.671	0.586	2344062	2161	927.32	2393	5544	d__Bacteria;p__Firmicutes;c__Clostridia;o__Christensenellales;f__CAG-74;g__Egerieenecus;s__Egerieenecus sp900553315	97.31	0.771
YO_bin.239	80.02	0.821	0.453	2052928	1919	972.42	5392	21008	d__Bacteria;p__Firmicutes;c__Clostridia;o__Lachnospirales;f__Lachnospiraceae;g__Agathobacter;s__Agathobacter sp900543445	98.66	0.835
YO_bin.24	50.47	6.896	0.498	2579005	2723	836.32	1814	3028	d__Bacteria;p__Pseudomonadota;c__Gammaproteobacteria;o__Enterobacterales;f__Enterobacteriaceae;g__Hafnia;s__Hafnia alvei	96.82	0.922
YO_bin.240	76.72	2.594	0.294	1532621	1726	815.97	3210	11102	d__Bacteria;p__Firmicutes;c__Bacilli;o__Erysipelotrichales;f__Coprobacillaceae;g__Faecalibacillus;s__Faecalibacillus intestinalis	98.93	0.968
YO_bin.241	96.17	0	0.425	2435991	2159	1002.81	7001	25153	d__Bacteria;p__Firmicutes;c__Clostridia;o__Lachnospirales;f__Lachnospiraceae;g__Butyribacter;s__Butyribacter sp003529475	98.44	0.926
YO_bin.242	80.81	0	0.338	1636967	1761	828.68	2677	10502	d__Bacteria;p__Firmicutes;c__Bacilli;o__Erysipelotrichales;f__Erysipelotrichaceae;g__Amedibacterium;s__Amedibacterium intestinale	99.37	0.939
YO_bin.243	78.15	4.047	0.539	2055009	1769	1048.56	4481	14422	d__Bacteria;p__Bacteroidota;c__Bacteroidia;o__Bacteroidales;f__UBA932;g__Cryptobacteroides;s__Cryptobacteroides sp000431015	98.82	0.86
YO_bin.244	75.02	0.433	0.439	3183697	2649	1077.61	7041	22137	d__Bacteria;p__Bacteroidota;c__Bacteroidia;o__Bacteroidales;f__Bacteroidaceae;g__Bacteroides;s__Bacteroides fragilis	99.15	0.975
YO_bin.245	56.14	0.943	0.299	1465819	1584	815.74	1747	3414	d__Bacteria;p__Firmicutes;c__Bacilli;o__Erysipelotrichales;f__Coprobacillaceae;g__Thomasclavelia;s__Thomasclavelia cocleata	98.04	0.765
YO_bin.246	84.68	3.355	0.577	1709373	1788	847.44	3877	11028	d__Bacteria;p__Firmicutes;c__Clostridia;o__Oscillospirales;f__Oscillospiraceae;g__Vescimonas;s__Vescimonas sp900757415	98.49	0.675
YO_bin.247	87.08	3.154	0.536	1857401	1828	904.17	5561	17538	d__Bacteria;p__Firmicutes;c__Clostridia;o__Oscillospirales;f__Oscillospiraceae;g__F23-B02;s__F23-B02 sp001916715	97.7	0.913
YO_bin.248	62.06	0	0.454	1960436	1584	1048.91	4044	10818	d__Bacteria;p__Bacteroidota;c__Bacteroidia;o__Bacteroidales;f__Bacteroidaceae;g__Alloprevotella;s__Alloprevotella sp900540885	97.69	0.885
YO_bin.249	99.2	0	0.313	1589581	1624	887.96	26885	83612	d__Archaea;p__Methanobacteriota;c__Methanobacteria;o__Methanobacteriales;f__Methanobacteriaceae;g__Methanobrevibacter_A;s__Methanobrevibacter_smithii A	98.32	0.961
YO_bin.25	85.28	5.782	0.412	2654956	2559	942.08	2606	7401	d__Bacteria;p__Firmicutes;c__Clostridia;o__Lachnospirales;f__Lachnospiraceae;g__KLE1615;s__KLE1615 sp900066985	98.24	0.91
YO_bin.250	70.31	0.754	0.464	2445578	2035	1090.77	27416	83506	d__Bacteria;p__Bacteroidota;c__Bacteroidia;o__Bacteroidales;f__Muribaculaceae;g__Limisoma;s__Limisoma sp900544305	97.63	0.856
YO_bin.251	65.83	2.298	0.529	1650998	1456	992.46	19212	40369	d__Bacteria;p__Firmicutes;c__Clostridia;o__Oscillospirales;f__Ruminococcaceae;g__Ruminococcus_C;s__Ruminococcus_C sp000980705	98.88	0.841
YO_bin.252	67.43	4.114	0.629	1247226	1225	916.52	2396	6228	d__Bacteria;p__Pseudomonadota;c__Gammaproteobacteria;o__Burkholderiales;f__Burkholderiaceae_A;g__Sutterella;s__Sutterella merdavium	98.67	0.958
YO_bin.253	90.35	2.013	0.495	1875679	1733	940.36	5890	18284	d__Bacteria;p__Firmicutes;c__Clostridia;o__Christensenellales;f__CAG-138;g__PeH17;s__PeH17 sp000435055	98.31	0.942
YO_bin.254	83.13	1.091	0.433	1886282	1896	891.76	3844	10567	d__Bacteria;p__Firmicutes;c__Clostridia;o__Lachnospirales;f__Lachnospiraceae;g__Bariatricus;s__Bariatricus comes	98.37	0.97
YO_bin.255	92.55	2.516	0.582	2331292	2438	859.18	5882	18610	d__Bacteria;p__Firmicutes;c__Clostridia;o__Oscillospirales;f__Butyricicoccaceae;g__Agathobaculum;s__Agathobaculum sp900291975	99.45	0.962
YO_bin.256	72.75	2.544	0.472	2766242	2631	958.8	3732	11770	d__Bacteria;p__Firmicutes;c__Clostridia;o__Lachnospirales;f__Lachnospiraceae;g__UBA3282;s__UBA3282 sp910577735	99.38	0.928
YO_bin.257	94.47	2.15	0.52	1731697	1651	905.88	7548	19852	d__Bacteria;p__Pseudomonadota;c__Alphaproteobacteria;o__RF32;f__CAG-239;g__51-20;s__51-20 sp001917175	99.35	0.961
YO_bin.258	94.44	9.181	0.432	2708548	2681	925.41	6850	22703	d__Bacteria;p__Firmicutes;c__Clostridia;o__Lachnospirales;f__Lachnospiraceae;g__Ruminococcus_B;s__Ruminococcus_B gnavus	99.28	0.891
YO_bin.259	78.78	4.191	0.437	1807529	1977	833.21	2392	5293	d__Bacteria;p__Firmicutes;c__Clostridia;o__Lachnospirales;f__Lachnospiraceae;g__Lachnoclostridium_B;s__Lachnoclostridium_B sp900066555	98.38	0.974
YO_bin.26	98.23	1.342	0.374	2294963	2325	897.58	3479	12440	d__Bacteria;p__Firmicutes;c__Clostridia;o__Lachnospirales;f__Lachnospiraceae;g__Anaerostipes;s__Anaerostipes hadrus	98.63	0.903
YO_bin.260	88.59	0	0.601	1733737	1503	1062.14	21049	56996	d__Bacteria;p__Firmicutes;c__Clostridia;o__Oscillospirales;f__Oscillospiraceae;g__MGBC124762;s__MGBC124762 sp910579775	99.31	0.923
YO_bin.261	56.97	3.448	0.627	1214585	1354	794.35	2162	5221	d__Bacteria;p__Firmicutes;c__Clostridia;o__Oscillospirales;f__Oscillospiraceae;g__Vescimonas;s__Vescimonas sp003487665	97.15	0.898
YO_bin.262	91.49	3.898	0.564	2518184	2318	921.2	3375	9971	d__Bacteria;p__Firmicutes;c__Clostridia;o__Oscillospirales;f__Ruminococcaceae;g__Gemmiger;s__Gemmiger qucibialis	98.54	0.833
YO_bin.263	97.31	2.097	0.583	2967576	2651	984.12	5260	15691	d__Bacteria;p__Firmicutes;c__Clostridia;o__Christensenellales;f__CAG-74;g__UBA11524;s__UBA11524 sp000437595	97.22	0.883
YO_bin.264	75.47	2.684	0.58	1847405	1835	856.52	4909	25029	d__Bacteria;p__Firmicutes;c__Clostridia;o__Oscillospirales;f__Ruminococcaceae;g__Angelakisella;s__Angelakisella sp004557855	97.57	0.8
YO_bin.265	91.69	3.811	0.604	2189602	1983	962.47	3998	13311	d__Bacteria;p__Actinomycetota;c__Coriobacteriia;o__Coriobacteriales;f__Eggerthellaceae;g__Ellagibacter;s__Ellagibacter isourolithinifaciens	96.12	0.827
YO_bin.266	71.77	2.684	0.566	2045489	2280	782.39	2531	5898	d__Bacteria;p__Firmicutes;c__Clostridia;o__Oscillospirales;f__Oscillospiraceae;g__Dysosmobacter;s__Dysosmobacter faecalis	99.57	0.996
YO_bin.267	62.05	3.508	0.435	1811594	1886	873.32	2417	5423	d__Bacteria;p__Firmicutes;c__Clostridia;o__Lachnospirales;f__Lachnospiraceae;g__Blautia_A;s__Blautia_A intestinalis	98.83	0.956
YO_bin.268	98.32	2.745	0.6	3191331	2854	1006.75	9422	35607	d__Bacteria;p__Firmicutes;c__Clostridia;o__Oscillospirales;f__Acutalibacteraceae;g__UMGS856;s__UMGS856 sp900546265	98.94	0.891
YO_bin.269	92.85	3.395	0.5	2898752	2704	974.44	4689	16249	d__Bacteria;p__Firmicutes;c__Clostridia;o__Lachnospirales;f__Lachnospiraceae;g__Limivivens;s__Limivivens sp900543575	98.25	0.947
YO_bin.27	98.6	3.085	0.403	2684888	2595	948.44	7297	45984	d__Bacteria;p__Firmicutes;c__Clostridia;o__Lachnospirales;f__Lachnospiraceae;g__Faecalimonas;s__Faecalimonas phoceensis	99.28	0.898
YO_bin.270	76.88	4.641	0.451	1891072	1851	906.59	2744	7844	d__Bacteria;p__Firmicutes;c__Clostridia;o__Lachnospirales;f__Lachnospiraceae;g__Oliverpabstia;s__Oliverpabstia intestinalis	97.5	0.901
YO_bin.271	92.98	0.935	0.419	2263655	2017	1010.02	14517	34307	d__Bacteria;p__Firmicutes;c__Clostridia;o__Lachnospirales;f__Lachnospiraceae;g__Mediterraneibacter;s__Mediterraneibacter torques	99.63	0.949
YO_bin.272	83.79	0	0.377	1737328	1830	837.35	2633	7188	d__Bacteria;p__Firmicutes;c__Clostridia;o__Lachnospirales;f__Anaerotignaceae;g__HGM11808;s__HGM11808 sp900757025	98.4	0.764
YO_bin.273	66.8	1.828	0.462	1080966	1230	805.06	2107	4005	d__Bacteria;p__Firmicutes;c__Peptococcia;o__Peptococcales;f__Peptococcaceae;g__QAKL01;s__QAKL01 sp003343815	97.99	0.746
YO_bin.274	90.97	4.026	0.624	2029658	2032	878.03	8050	18145	d__Bacteria;p__Firmicutes;c__Clostridia;o__Oscillospirales;f__Oscillospiraceae;g__Vescimonas;s__Vescimonas sp900552475	99.15	0.841
YO_bin.275	61.45	0.48	0.591	1020110	870	1054.29	47723	148053	d__Bacteria;p__Bacteroidota;c__Bacteroidia;o__Bacteroidales;f__Rikenellaceae;g__Alistipes;s__Alistipes sp002428825	98.23	0.884
YO_bin.276	86.79	2.15	0.575	1920569	1827	900.97	2580	7110	d__Bacteria;p__Actinomycetota;c__Coriobacteriia;o__Coriobacteriales;f__Eggerthellaceae;g__Slackia_A;s__Slackia_A isoflavoniconvertens	96.41	0.874
YO_bin.277	97.67	2.631	0.465	2632954	2526	951.87	24597	60510	d__Bacteria;p__Firmicutes;c__Clostridia;o__Lachnospirales;f__Lachnospiraceae;g__Sellimonas;s__Sellimonas intestinalis	99.52	0.972
YO_bin.278	95.56	2.341	0.495	6743677	5975	1017.77	15268	53692	d__Bacteria;p__Firmicutes;c__Clostridia;o__Lachnospirales;f__Lachnospiraceae;g__Hungatella;s__Hungatella effluvii	96.03	0.782
YO_bin.279	96.64	0.671	0.541	2506582	2283	988.05	27369	113431	d__Bacteria;p__Firmicutes;c__Clostridia;o__Oscillospirales;f__Ruminococcaceae;g__CAG-115;s__CAG-115 sp003507295	99.34	0.936
YO_bin.28	66	1.724	0.475	2996076	2628	1039.77	3442	10207	d__Bacteria;p__Bacteroidota;c__Bacteroidia;o__Bacteroidales;f__Bacteroidaceae;g__Bacteroides;s__Bacteroides uniformis	99.06	0.933
YO_bin.280	85.24	4.321	0.513	3624771	3404	898.28	2093	23912	d__Bacteria;p__Bacteroidota;c__Bacteroidia;o__Bacteroidales;f__Bacteroidaceae;g__Alloprevotella;s__Alloprevotella sp900539625	97.17	0.752
YO_bin.281	83.62	3.631	0.382	1998118	1921	930.54	3492	12036	d__Bacteria;p__Firmicutes;c__Clostridia;o__Lachnospirales;f__Lachnospiraceae;g__Schaedlerella;s__Schaedlerella sp900066545	97.19	0.901
YO_bin.282	65.51	3.448	0.502	2148997	1661	1088.85	11050	30374	d__Bacteria;p__Bacteroidota;c__Bacteroidia;o__Bacteroidales;f__Bacteroidaceae;g__Prevotella;s__Prevotella sp900543975	97.12	0.818
YO_bin.283	93.9	2.536	0.474	2690523	2583	952.21	6995	22024	d__Bacteria;p__Firmicutes;c__Clostridia;o__Lachnospirales;f__Lachnospiraceae;g__Enterocloster;s__Enterocloster sp001517625	98.88	0.929
YO_bin.284	100	1.886	0.312	3610051	3624	889.29	23217	83784	d__Bacteria;p__Firmicutes;c__Bacilli;o__Erysipelotrichales;f__Coprobacillaceae;g__Thomasclavelia;s__Thomasclavelia ramosa	99.68	0.917
YO_bin.285	94.96	2.181	0.439	2450557	2405	908.1	3599	13870	d__Bacteria;p__Firmicutes;c__Clostridia;o__Lachnospirales;f__Lachnospiraceae;g__Coprococcus_A;s__Coprococcus_A catus_A	98.89	0.961
YO_bin.286	88.23	8.413	0.598	2554552	2188	1059.15	6378	22515	d__Bacteria;p__Bacteroidota;c__Bacteroidia;o__Bacteroidales;f__Rikenellaceae;g__Alistipes;s__Alistipes onderdonkii	97.21	0.949
YO_bin.287	90.86	2.793	0.516	2800272	2932	845.21	2616	6643	d__Bacteria;p__Firmicutes;c__Bacilli;o__Erysipelotrichales;f__Erysipelotrichaceae;g__Holdemania;s__Holdemania filiformis	97.7	0.951
YO_bin.288	82.54	4.331	0.58	4283542	4118	926.69	6368	23095	d__Bacteria;p__Pseudomonadota;c__Gammaproteobacteria;o__Enterobacterales;f__Enterobacteriaceae;g__Klebsiella;s__Klebsiella pneumoniae	99.02	0.951
YO_bin.289	82.07	0	0.336	2108594	2129	888.42	7048	22223	d__Bacteria;p__Firmicutes;c__Bacilli;o__Erysipelotrichales;f__Coprobacillaceae;g__Catenibacterium;s__Catenibacterium sp000437715	95.9	0.769
YO_bin.29	94.71	0.377	0.436	3003485	2470	1088.47	7135	23706	d__Bacteria;p__Bacteroidota;c__Bacteroidia;o__Bacteroidales;f__Barnesiellaceae;g__Barnesiella;s__Barnesiella intestinihominis	98.55	0.975
YO_bin.290	85.67	2.637	0.49	2077724	1989	932.18	3999	12789	d__Bacteria;p__Pseudomonadota;c__Gammaproteobacteria;o__Burkholderiales;f__Burkholderiaceae_A;g__Parasutterella;s__Parasutterella excrementihominis	98.84	0.898
YO_bin.291	80.54	0.243	0.468	1630154	1575	944.97	6900	21363	d__Bacteria;p__Firmicutes;c__Clostridia;o__Lachnospirales;f__Lachnospiraceae;g__Mediterraneibacter_A;s__Mediterraneibacter_A sp934418295	98.47	0.773
YO_bin.292	94.37	2.958	0.641	2339533	2158	936.45	3775	11110	d__Bacteria;p__Desulfobacterota;c__Desulfovibrionia;o__Desulfovibrionales;f__Desulfovibrionaceae;g__Desulfovibrio;s__Desulfovibrio sp900556755	98.63	0.929
YO_bin.293	96.75	4.222	0.55	2540003	2425	895.24	3834	11487	d__Bacteria;p__Firmicutes;c__Clostridia;o__Oscillospirales;f__Oscillospiraceae;g__Faecousia;s__Faecousia sp900549705	97.2	0.79
YO_bin.294	84.05	8.316	0.592	2158133	2183	888.29	3105	8697	d__Bacteria;p__Firmicutes;c__Clostridia;o__Oscillospirales;f__Oscillospiraceae;g__CAG-170;s__CAG-170 sp000432135	98.1	0.851
YO_bin.295	92.93	2.404	0.52	2033086	1946	930.09	4560	15317	d__Bacteria;p__Firmicutes;c__Clostridia;o__Oscillospirales;f__Acutalibacteraceae;g__CAG-177;s__CAG-177 sp003538135	97.56	0.896
YO_bin.296	85.01	4.474	0.574	1836064	1867	860.91	2927	7263	d__Bacteria;p__Firmicutes;c__Clostridia;o__Oscillospirales;f__Oscillospiraceae;g__Faecousia;s__Faecousia sp900544945	96.28	0.835
YO_bin.297	87.58	3.106	0.385	1969380	1929	931.51	3143	10411	d__Bacteria;p__Firmicutes;c__Clostridia;o__UBA1381;f__UBA1381;g__CAG-41;s__CAG-41 sp900066215	98.49	0.928
YO_bin.298	79.45	0	0.553	1841591	1480	1077.69	16458	44681	d__Bacteria;p__Bacteroidota;c__Bacteroidia;o__Bacteroidales;f__Bacteroidaceae;g__Prevotella;s__Prevotella sp003447235	97.8	0.865
YO_bin.299	81.79	0.634	0.511	3399739	3210	929.41	26244	85037	d__Bacteria;p__Pseudomonadota;c__Gammaproteobacteria;o__Enterobacterales;f__Enterobacteriaceae;g__Morganella;s__Morganella morganii	98.86	0.941
YO_bin.3	53.52	1.368	0.428	1137092	1208	849.25	2419	5277	d__Bacteria;p__Firmicutes;c__Clostridia;o__Lachnospirales;f__Lachnospiraceae;g__Agathobacter;s__Agathobacter rectalis	98.48	0.98
YO_bin.30	92.39	3.913	0.533	2985408	2299	1109.13	9832	39252	d__Bacteria;p__Bacteroidota;c__Bacteroidia;o__Bacteroidales;f__Bacteroidaceae;g__Prevotella;s__Prevotella faecis	98.98	0.889
YO_bin.300	94.8	0	0.445	2122998	1922	1002.61	29987	113995	d__Bacteria;p__Firmicutes;c__Clostridia;o__Oscillospirales;f__Acutalibacteraceae;g__CAG-488;s__CAG-488 sp000434055	97.82	0.897
YO_bin.301	96.63	0.641	0.588	2431289	1994	1031.12	12145	43537	d__Bacteria;p__Bacteroidota;c__Bacteroidia;o__Bacteroidales;f__Rikenellaceae;g__Alistipes_A;s__Alistipes_A ihumii	98.69	0.979
YO_bin.302	64.7	1.754	0.448	1517604	1417	975.24	3986	15691	d__Bacteria;p__Firmicutes;c__Clostridia;o__Lachnospirales;f__Lachnospiraceae;g__Coprococcus;s__Coprococcus eutactus_A	98.91	0.969
YO_bin.303	97.58	1.075	0.537	1729327	1766	880.86	4418	15616	d__Bacteria;p__Firmicutes;c__Clostridia;o__Christensenellales;f__CAG-138;g__SFEL01;s__SFEL01 sp004557245	96.36	0.895
YO_bin.304	88.3	0.88	0.481	2401293	2077	996.71	3991	12113	d__Bacteria;p__Bacteroidota;c__Bacteroidia;o__Bacteroidales;f__Muribaculaceae;g__Sodaliphilus;s__Sodaliphilus sp004557565	97.92	0.89
YO_bin.305	78.09	5.089	0.58	1428206	1451	864.87	5102	14002	d__Bacteria;p__Firmicutes;c__Clostridia;o__Oscillospirales;f__Ruminococcaceae;g__Avimicrobium;s__Avimicrobium sp934845495	98.3	0.728
YO_bin.306	59.56	1.724	0.575	1429162	1649	757.65	2063	4255	d__Bacteria;p__Firmicutes;c__Clostridia;o__Oscillospirales;f__Ruminococcaceae;g__Avimicrobium;s__Avimicrobium caecorum	97.89	0.993
YO_bin.307	81.96	3.554	0.59	2251797	2299	883.32	3408	9099	d__Bacteria;p__Firmicutes;c__Clostridia;o__Christensenellales;f__CAG-74;g__SFMI01;s__SFMI01 sp004556155	98.33	0.923
YO_bin.308	86.64	1.428	0.434	1930823	1803	955.2	5375	16252	d__Bacteria;p__Firmicutes;c__Clostridia;o__Lachnospirales;f__Lachnospiraceae;g__Mediterraneibacter;s__Mediterraneibacter lactaris	99.05	0.963
YO_bin.309	73.5	0	0.49	1716581	1554	989	18548	53935	d__Bacteria;p__Firmicutes;c__Negativicutes;o__Acidaminococcales;f__Acidaminococcaceae;g__Phascolarctobacterium_A;s__Phascolarctobacterium_A sp900551335	95.81	0.775
YO_bin.31	92.28	1.901	0.333	1853729	1861	898.49	3412	11778	d__Bacteria;p__Firmicutes;c__Clostridia;o__Lachnospirales;f__CAG-274;g__CAG-274;s__CAG-274 sp000432155	98.68	0.937
YO_bin.310	60.34	0	0.454	2062212	1677	1092.91	6317	17160	d__Bacteria;p__Bacteroidota;c__Bacteroidia;o__Bacteroidales;f__Bacteroidaceae;g__Prevotella;s__Prevotella sp900290275	97.89	0.952
YO_bin.311	69.91	3.754	0.495	3123624	3121	908.34	2982	6788	d__Bacteria;p__Firmicutes;c__Clostridia;o__Lachnospirales;f__Lachnospiraceae;g__COE1;s__COE1 sp009774245	99.54	0.975
YO_bin.312	63.62	1.724	0.476	2285688	2038	1016.9	3725	9947	d__Bacteria;p__Bacteroidota;c__Bacteroidia;o__Bacteroidales;f__Bacteroidaceae;g__Bacteroides;s__Bacteroides stercoris	98.53	0.924
YO_bin.313	89.51	3.419	0.46	3554071	3438	915.62	3899	12886	d__Bacteria;p__Firmicutes;c__Clostridia;o__Lachnospirales;f__Lachnospiraceae;g__UBA3282;s__UBA3282 sp910578645	98.72	0.908
YO_bin.314	92.92	3.243	0.524	1825518	1845	868.59	4265	14016	d__Bacteria;p__Firmicutes;c__Clostridia;o__Oscillospirales;f__Ruminococcaceae;g__Negativibacillus;s__Negativibacillus sp000435195	97.24	0.841
YO_bin.315	69.6	2.684	0.272	1419118	1462	845.15	3433	14431	d__Bacteria;p__Firmicutes;c__Clostridia;o__TANB77;f__CAG-508;g__CAG-492;s__CAG-492 sp000434335	95.24	0.697
YO_bin.316	97.98	1.454	0.387	2555240	2226	994.01	7467	28827	d__Bacteria;p__Firmicutes;c__Clostridia;o__Lachnospirales;f__Lachnospiraceae;g__Butyribacter;s__Butyribacter hominis	99.05	0.868
YO_bin.317	80.37	5.018	0.587	1910533	1566	1085.88	13004	51404	d__Bacteria;p__Actinomycetota;c__Actinomycetia;o__Actinomycetales;f__Bifidobacteriaceae;g__Bifidobacterium;s__Bifidobacterium dentium	98.52	0.943
YO_bin.318	88.53	3.196	0.415	2187279	2182	905.58	3705	11820	d__Bacteria;p__Firmicutes;c__Clostridia;o__Lachnospirales;f__Lachnospiraceae;g__RUG115;s__RUG115 sp900066395	98.87	0.986
YO_bin.319	92.47	1.677	0.365	1652538	1555	977.87	9246	26013	d__Bacteria;p__Firmicutes;c__Clostridia;o__Oscillospirales;f__Acutalibacteraceae;g__Eubacterium_R;s__Eubacterium_R sp000434995	98.13	0.911
YO_bin.32	92.86	2.348	0.452	2347700	2292	901.39	3430	9211	d__Bacteria;p__Firmicutes;c__Clostridia;o__Oscillospirales;f__Ruminococcaceae;g__Ruminiclostridium_E;s__Ruminiclostridium_E siraeum	97.56	0.961
YO_bin.320	75.49	1.397	0.653	1357631	1174	1012.2	13174	49622	d__Bacteria;p__Pseudomonadota;c__Gammaproteobacteria;o__Burkholderiales;f__Burkholderiaceae_A;g__Sutterella;s__Sutterella parvirubra	99.24	0.89
YO_bin.321	83.86	0.641	0.581	1713891	1479	1028.53	7761	21235	d__Bacteria;p__Bacteroidota;c__Bacteroidia;o__Bacteroidales;f__Rikenellaceae;g__Alistipes;s__Alistipes sp002362235	98.56	0.982
YO_bin.322	64.7	1.754	0.429	1419021	1304	979.13	4704	15609	d__Bacteria;p__Firmicutes;c__Clostridia;o__Lachnospirales;f__Lachnospiraceae;g__Coprococcus;s__Coprococcus eutactus	98.87	0.98
YO_bin.323	93.9	0	0.601	3728386	3283	953.71	6480	20526	d__Bacteria;p__Desulfobacterota;c__Desulfovibrionia;o__Desulfovibrionales;f__Desulfovibrionaceae;g__Bilophila;s__Bilophila wadsworthia	99.14	0.91
YO_bin.324	58.56	1.754	0.419	2276946	2294	865.31	2286	6459	d__Bacteria;p__Firmicutes;c__Clostridia;o__Lachnospirales;f__Lachnospiraceae;g__Blautia_A;s__Blautia_A wexlerae	97.9	0.906
YO_bin.325	88.61	3.82	0.425	1878975	1899	895.79	2937	9178	d__Bacteria;p__Firmicutes;c__Clostridia;o__Lachnospirales;f__Lachnospiraceae;g__Dorea_A;s__Dorea_A longicatena_B	98.15	0.964
YO_bin.326	96.08	1.418	0.499	2153617	1991	928.15	9871	26144	d__Bacteria;p__Firmicutes;c__Clostridia;o__Peptostreptococcales;f__Anaerovoracaceae;g__Alangreenwoodia;s__Alangreenwoodia sp905206455	99.32	0.873
YO_bin.327	84.38	4.087	0.611	1710622	1800	843.97	2936	7641	d__Bacteria;p__Firmicutes;c__Clostridia;o__Oscillospirales;f__Oscillospiraceae;g__Vescimonas;s__Vescimonas coprocola	98.05	0.958
YO_bin.328	73.24	4.31	0.388	1663175	1810	820.79	2256	5375	d__Bacteria;p__Firmicutes;c__Negativicutes;o__Veillonellales;f__Veillonellaceae;g__Veillonella;s__Veillonella atypica	96.25	0.908
YO_bin.329	91.78	3.639	0.45	2702269	2605	942.91	5270	19675	d__Bacteria;p__Firmicutes;c__Clostridia;o__Lachnospirales;f__Lachnospiraceae;g__Blautia_A;s__Blautia_A sp000436615	98.99	0.948
YO_bin.33	95.09	2.288	0.286	3000522	2793	916.91	17459	84880	d__Bacteria;p__Firmicutes;c__Clostridia;o__Peptostreptococcales;f__Peptostreptococcaceae;g__Intestinibacter;s__Intestinibacter sp900540355	98.85	0.889
YO_bin.330	93.49	2.859	0.486	6012910	5287	998.62	10795	34551	d__Bacteria;p__Firmicutes;c__Clostridia;o__Lachnospirales;f__Lachnospiraceae;g__Eisenbergiella;s__Eisenbergiella porci	97.01	0.715
YO_bin.331	93.97	3.712	0.376	2410484	2452	894.84	3111	9587	d__Bacteria;p__Firmicutes;c__Clostridia;o__Lachnospirales;f__Lachnospiraceae;g__Lachnospira;s__Lachnospira eligens_A	97.7	0.945
YO_bin.332	61.2	6.896	0.602	1394640	1539	797.74	2798	7160	d__Bacteria;p__Firmicutes;c__Clostridia;o__Oscillospirales;f__Oscillospiraceae;g__Vescimonas;s__Vescimonas sp900548615	97.68	0.877
YO_bin.333	60.21	8.965	0.623	1388501	1584	793.64	1939	3590	d__Bacteria;p__Firmicutes;c__Clostridia;o__Oscillospirales;f__Oscillospiraceae;g__CAG-103;s__CAG-103 sp900543625	96.51	0.9
YO_bin.334	96.16	1.149	0.496	3553000	3344	947.01	16710	51248	d__Bacteria;p__Firmicutes;c__Clostridia;o__Lachnospirales;f__Lachnospiraceae;g__UBA3282;s__UBA3282 sp003611805	98.86	0.887
YO_bin.335	95.3	2.013	0.469	2183338	1997	989.06	8298	25348	d__Bacteria;p__Firmicutes;c__Clostridia;o__Oscillospirales;f__Acutalibacteraceae;g__UBA737;s__UBA737 sp900549055	97.89	0.766
YO_bin.336	92.6	3.187	0.367	2695468	2381	982.77	4301	14177	d__Bacteria;p__Firmicutes;c__Clostridia;o__Lachnospirales;f__Lachnospiraceae;g__Butyribacter;s__Butyribacter intestini	98.62	0.952
YO_bin.337	85.33	1.728	0.591	1935300	1837	937.33	7178	23764	d__Bacteria;p__Firmicutes;c__Negativicutes;o__Selenomonadales;f__Selenomonadaceae;g__Mitsuokella;s__Mitsuokella multacida	96.11	0.922
YO_bin.338	84.13	2.742	0.442	2586238	2625	884.25	2709	7190	d__Bacteria;p__Firmicutes;c__Clostridia;o__Lachnospirales;f__Lachnospiraceae;g__Blautia_A;s__Blautia_A caecimuris	97.46	0.916
YO_bin.339	96.34	2.698	0.525	2408720	2363	915.61	4104	15355	d__Bacteria;p__Firmicutes;c__Clostridia;o__Lachnospirales;f__Lachnospiraceae;g__JAGTTR01;s__JAGTTR01 sp018223385	98.33	0.97
YO_bin.34	86.16	1.817	0.46	2591660	2640	856.44	2687	21321	d__Bacteria;p__Firmicutes;c__Clostridia;o__Peptostreptococcales;f__Anaerovoracaceae;g__CAKQOE01;s__CAKQOE01 sp934255545	96.83	0.698
YO_bin.340	89.93	8.354	0.593	2024268	2165	822.03	2677	7602	d__Bacteria;p__Firmicutes;c__Clostridia;o__Oscillospirales;f__Oscillospiraceae;g__ER4;s__ER4 sp000765235	97.14	0.821
YO_bin.341	85.97	8.576	0.385	1746517	1853	834.76	2526	5734	d__Bacteria;p__Firmicutes;c__Negativicutes;o__Veillonellales;f__Veillonellaceae;g__Veillonella;s__Veillonella parvula_A	96.54	0.899
YO_bin.342	90.32	1.845	0.362	2470502	2202	1011.15	6183	22865	d__Bacteria;p__Firmicutes;c__Clostridia;o__Lachnospirales;f__Lachnospiraceae;g__Butyribacter;s__Butyribacter sp000436755	98.63	0.925
YO_bin.343	70.97	6.034	0.509	4181603	4491	824.45	2199	5275	d__Bacteria;p__Pseudomonadota;c__Gammaproteobacteria;o__Enterobacterales;f__Enterobacteriaceae;g__Escherichia;s__Escherichia coli	97.2	0.908
YO_bin.344	52.63	0	0.561	3752200	3512	951.64	7689	27410	d__Bacteria;p__Pseudomonadota;c__Gammaproteobacteria;o__Pseudomonadales;f__Pseudomonadaceae;g__Pseudomonas_E;s__	0	0
YO_bin.345	69.16	1.231	0.478	5187048	5172	905.77	2404	5517	d__Bacteria;p__Firmicutes;c__Clostridia;o__Lachnospirales;f__Lachnospiraceae;g__Eisenbergiella;s__Eisenbergiella tayi	98.29	0.964
YO_bin.346	89.7	0.894	0.408	2442011	2216	1018.98	24162	81828	d__Bacteria;p__Firmicutes;c__Clostridia;o__Lachnospirales;f__Lachnospiraceae;g__CAG-303;s__CAG-303 sp000437755	98.13	0.871
YO_bin.347	90.69	4.43	0.496	2171192	2104	896.6	2822	7958	d__Bacteria;p__Firmicutes;c__Clostridia;o__Lachnospirales;f__Lachnospiraceae;g__Clostridium_Q;s__Clostridium_Q fessum	98.62	0.945
YO_bin.348	91.58	1.565	0.55	2796183	2691	914.07	11111	40869	d__Bacteria;p__Firmicutes;c__Clostridia;o__Oscillospirales;f__Ruminococcaceae;g__Anaerotruncus;s__Anaerotruncus colihominis	99.55	0.955
YO_bin.349	77.52	2.492	0.455	1882883	1991	852.77	2361	5966	d__Bacteria;p__Firmicutes;c__Clostridia;o__Lachnospirales;f__Lachnospiraceae;g__Blautia_A;s__Blautia_A massiliensis	97.26	0.961
YO_bin.35	76.52	0.151	0.539	2025342	1918	949.03	7301	23536	d__Bacteria;p__Desulfobacterota;c__Desulfovibrionia;o__Desulfovibrionales;f__Desulfovibrionaceae;g__Desulfovibrio;s__Desulfovibrio sp009773975	99.18	0.758
YO_bin.350	64.64	1.785	0.597	1535141	1577	869.21	3018	7818	d__Bacteria;p__Firmicutes;c__Clostridia;o__Oscillospirales;f__Ruminococcaceae;g__Faecalibacterium;s__Faecalibacterium prausnitzii_I	98.35	0.974
YO_bin.351	91.53	2.729	0.411	1980414	1939	928.69	5752	22078	d__Bacteria;p__Firmicutes;c__Clostridia;o__Lachnospirales;f__Lachnospiraceae;g__Bariatricus;s__Bariatricus sp905216215	98.89	0.879
YO_bin.352	59.27	3.397	0.353	2760033	2717	882.37	2335	5788	d__Bacteria;p__Firmicutes;c__Clostridia;o__Lachnospirales;f__Cellulosilyticaceae;g__Cellulosilyticum;s__Cellulosilyticum sp019418225	99.74	0.983
YO_bin.353	85.32	2.013	0.566	2034606	1924	906.07	10012	32494	d__Bacteria;p__Firmicutes;c__Clostridia;o__Oscillospirales;f__Ruminococcaceae;g__Phocea;s__Phocea massiliensis	99.6	0.995
YO_bin.354	63.74	2.105	0.346	1118977	1193	870.2	2960	9329	d__Bacteria;p__Firmicutes;c__Bacilli;o__Erysipelotrichales;f__Erysipelotrichaceae;g__Holdemanella;s__Holdemanella sp900556915	98.4	0.919
YO_bin.355	89.22	2.131	0.425	3124287	2716	1028.87	4625	20960	d__Bacteria;p__Bacteroidota;c__Bacteroidia;o__Bacteroidales;f__Bacteroidaceae;g__Phocaeicola;s__Phocaeicola massiliensis	99.16	0.954
YO_bin.356	51.5	3.503	0.463	1480675	1534	884.24	1444	3833	d__Bacteria;p__Bacteroidota;c__Bacteroidia;o__Bacteroidales;f__Bacteroidaceae;g__Phocaeicola;s__Phocaeicola plebeius_A	98.86	0.988
YO_bin.357	68.16	5.036	0.505	1649035	1661	882.81	1513	4105	d__Bacteria;p__Bacteroidota;c__Bacteroidia;o__Bacteroidales;f__Bacteroidaceae;g__Prevotella;s__Prevotella stercorea	97.51	0.948
YO_bin.359	80.42	2.79	0.527	3933281	3715	942.58	11627	43691	d__Bacteria;p__Pseudomonadota;c__Gammaproteobacteria;o__Enterobacterales;f__Enterobacteriaceae;g__Citrobacter;s__Citrobacter gillenii	98.79	0.902
YO_bin.36	57.52	0	0.413	1870910	1733	930.38	4319	14024	d__Bacteria;p__Firmicutes;c__Clostridia;o__Lachnospirales;f__Lachnospiraceae;g__Blautia_A;s__Blautia_A sp003471165	98.81	0.928
YO_bin.360	64.66	8.198	0.579	2055741	2388	748.27	1389	3451	d__Bacteria;p__Firmicutes;c__Clostridia;o__Oscillospirales;f__Ruminococcaceae;g__Faecalibacterium;s__Faecalibacterium prausnitzii_D	97.72	0.946
YO_bin.368	51.28	4.715	0.459	1826518	2241	740.89	1365	4724	d__Bacteria;p__Firmicutes;c__Clostridia;o__Lachnospirales;f__Lachnospiraceae;g__Choladocola;s__Choladocola sp018223365	98.06	0.604
YO_bin.369	91.01	5.056	0.302	3252136	3434	847.48	2519	12563	d__Bacteria;p__Fusobacteriota;c__Fusobacteriia;o__Fusobacteriales;f__Fusobacteriaceae;g__Fusobacterium_A;s__Fusobacterium_A mortiferum	98.88	0.78
YO_bin.37	93.27	2.681	0.417	2956873	2771	976.67	5146	18954	d__Bacteria;p__Firmicutes;c__Clostridia;o__Lachnospirales;f__Lachnospiraceae;g__COE1;s__COE1 sp001916965	98.52	0.94
YO_bin.370	64.4	1.615	0.493	3878710	3971	865.5	1790	12161	d__Bacteria;p__Pseudomonadota;c__Gammaproteobacteria;o__Enterobacterales;f__Enterobacteriaceae;g__Yersinia;s__Yersinia enterocolitica	96.46	0.75
YO_bin.372	81.35	4.761	0.558	3532838	3952	773.69	1384	4294	d__Bacteria;p__Pseudomonadota;c__Gammaproteobacteria;o__Burkholderiales;f__Burkholderiaceae_A;g__Sutterella;s__Sutterella sp905213905	98.76	0.712
YO_bin.373	59.85	8.307	0.524	3638215	4681	672.89	1182	2446	d__Bacteria;p__Firmicutes;c__Clostridia;o__Oscillospirales;f__Acutalibacteraceae;g__Fimivicinus;s__	0	0
YO_bin.374	98.73	1.893	0.477	2343742	2254	891.99	4445	23842	d__Bacteria;p__Firmicutes;c__Negativicutes;o__Veillonellales;f__Dialisteraceae;g__Dialister;s__Dialister hominis	99.2	0.88
YO_bin.375	59.03	6.365	0.619	1551188	1789	739	1412	3398	d__Bacteria;p__Actinomycetota;c__Coriobacteriia;o__Coriobacteriales;f__Coriobacteriaceae;g__Enorma;s__	0	0
YO_bin.376	82.61	3.598	0.416	2812825	2835	883.93	1894	8776	d__Bacteria;p__Firmicutes;c__Clostridia;o__Lachnospirales;f__Lachnospiraceae;g__Roseburia;s__Roseburia sp003470905	98.63	0.898
YO_bin.379	58.94	7.222	0.603	1394578	1693	705.7	1131	1782	d__Bacteria;p__Actinomycetota;c__Actinomycetia;o__Actinomycetales;f__Micrococcaceae;g__Rothia;s__	0	0
YO_bin.38	59.5	4.75	0.462	3569107	3916	826.94	2120	4831	d__Bacteria;p__Firmicutes;c__Clostridia;o__Lachnospirales;f__Lachnospiraceae;g__CAG-95;s__CAG-95 sp910587295	98.44	0.764
YO_bin.380	72.03	1.358	0.49	2147713	1837	1042.58	2928	9560	d__Bacteria;p__Bacteroidota;c__Bacteroidia;o__Bacteroidales;f__Bacteroidaceae;g__Prevotella;s__Prevotella sp900552515	98.26	0.906
YO_bin.381	58.57	1.593	0.566	2317366	2690	761.14	1238	3646	d__Bacteria;p__Firmicutes;c__Clostridia;o__Christensenellales;f__CAG-74;g__Ventricola;s__Ventricola sp900542445	98.48	0.86
YO_bin.383	75.65	0.693	0.498	2612480	2035	1043.24	5441	37568	d__Bacteria;p__Bacteroidota;c__Bacteroidia;o__Bacteroidales;f__Bacteroidaceae;g__Alloprevotella;s__Alloprevotella timonensis	97.02	0.852
YO_bin.384	78.35	3.431	0.401	1953679	2148	785.4	1708	6377	d__Bacteria;p__Firmicutes;c__Clostridia;o__Oscillospirales;f__Acutalibacteraceae;g__Ruminococcus_E;s__Ruminococcus_E sp003438075	98.14	0.859
YO_bin.39	89.73	0.724	0.458	2013500	1886	994.23	7800	30133	d__Bacteria;p__Firmicutes;c__Clostridia;o__Lachnospirales;f__Lachnospiraceae;g__Pararoseburia;s__Pararoseburia lenta	99.42	0.971
YO_bin.4	90.26	4.98	0.508	3815408	3689	942.86	4057	12817	d__Bacteria;p__Firmicutes;c__Clostridia;o__Lachnospirales;f__Lachnospiraceae;g__CAG-95;s__CAG-95 sp910579685	99.34	0.877
YO_bin.40	85.73	1.454	0.602	2039253	2152	863.77	2904	8606	d__Bacteria;p__Firmicutes;c__Clostridia;o__Oscillospirales;f__Oscillospiraceae;g__UBA738;s__UBA738 sp003522945	97.42	0.662
YO_bin.41	52.03	0.862	0.631	1157532	1358	768.74	1907	3805	d__Bacteria;p__Firmicutes;c__Clostridia;o__Oscillospirales;f__Oscillospiraceae;g__Vescimonas;s__Vescimonas sp001916855	97.21	0.99
YO_bin.42	91.5	2.38	0.473	2156371	1803	1112.87	4809	16081	d__Bacteria;p__Bacteroidota;c__Bacteroidia;o__Bacteroidales;f__UBA932;g__Cryptobacteroides;s__Cryptobacteroides sp009774765	97.1	0.88
YO_bin.43	96.32	0.537	0.436	3625840	3038	1077.84	9734	28796	d__Bacteria;p__Bacteroidota;c__Bacteroidia;o__Bacteroidales;f__Marinifilaceae;g__Odoribacter;s__Odoribacter splanchnicus	99.14	0.887
YO_bin.44	91.35	4.378	0.501	5024676	4812	940.26	4487	15021	d__Bacteria;p__Firmicutes;c__Clostridia;o__Lachnospirales;f__Lachnospiraceae;g__Enterocloster;s__Enterocloster bolteae	99.07	0.937
YO_bin.45	90.31	1.257	0.489	3378689	2956	1011.08	10932	31173	d__Bacteria;p__Bacteroidota;c__Bacteroidia;o__Bacteroidales;f__Muribaculaceae;g__CAG-485;s__CAG-485 sp009775375	99.76	0.838
YO_bin.46	77.08	4.217	0.522	1772162	1745	877.63	2521	6207	d__Bacteria;p__Firmicutes;c__Clostridia;o__Oscillospirales;f__Ruminococcaceae;g__Ruminococcus_C;s__Ruminococcus_C callidus	97.98	0.94
YO_bin.47	97.58	0.806	0.528	2135630	2007	959.37	25116	54551	d__Bacteria;p__Firmicutes;c__Clostridia;o__Christensenellales;f__CAG-138;g__Phil1;s__Phil1 sp001940855	97.09	0.923
YO_bin.48	96.12	0.796	0.443	2680917	2491	988.51	19481	73003	d__Bacteria;p__Firmicutes;c__Clostridia;o__Lachnospirales;f__Lachnospiraceae;g__Blautia;s__Blautia sp900541955	99.53	0.94
YO_bin.49	92.5	7.453	0.631	2145063	1995	944.19	4794	17693	d__Bacteria;p__Pseudomonadota;c__Gammaproteobacteria;o__Burkholderiales;f__Burkholderiaceae_A;g__Sutterella;s__Sutterella wadsworthensis_A	98.04	0.889
YO_bin.5	93.02	4.832	0.425	2264909	2205	929.74	3435	10873	d__Bacteria;p__Firmicutes;c__Clostridia;o__Lachnospirales;f__Lachnospiraceae;g__Lachnospira;s__Lachnospira sp000437735	98.89	0.973
YO_bin.50	68.9	4.697	0.628	1545578	1674	830.56	2235	5274	d__Bacteria;p__Firmicutes;c__Clostridia;o__Oscillospirales;f__Oscillospiraceae;g__CAG-103;s__CAG-103 sp000432375	97.41	0.896
YO_bin.51	93.9	2.114	0.66	5942656	6112	859.62	4685	13848	d__Bacteria;p__Pseudomonadota;c__Alphaproteobacteria;o__Rhizobiales;f__Xanthobacteraceae;g__Bradyrhizobium;s__	0	0
YO_bin.52	92.55	5.925	0.643	3264334	2947	974.47	7248	31103	d__Bacteria;p__Actinomycetota;c__Coriobacteriia;o__Coriobacteriales;f__Eggerthellaceae;g__Eggerthella;s__Eggerthella lenta	98.57	0.885
YO_bin.53	75.07	4.385	0.433	2637022	2559	927.9	3055	9557	d__Bacteria;p__Firmicutes;c__Clostridia;o__Lachnospirales;f__Lachnospiraceae;g__Roseburia;s__Roseburia intestinalis	98.7	0.942
YO_bin.54	87.89	3.248	0.572	2189181	2268	869.07	2849	7631	d__Bacteria;p__Firmicutes;c__Clostridia;o__Oscillospirales;f__Oscillospiraceae;g__Faecousia;s__Faecousia sp900547405	96.79	0.835
YO_bin.55	70.86	2.924	0.357	2354325	2699	796.56	1996	4296	d__Bacteria;p__Firmicutes;c__Bacilli;o__Erysipelotrichales;f__Erysipelotrichaceae;g__NSJ-61;s__NSJ-61 sp003433845	99.81	0.873
YO_bin.56	84.85	1.842	0.638	1855538	1592	1028.11	13219	39183	d__Bacteria;p__Bacteroidota;c__Bacteroidia;o__Bacteroidales;f__Rikenellaceae;g__Alistipes;s__Alistipes sp910576555	98.58	0.945
YO_bin.57	97.65	3.076	0.54	2119362	2137	886.52	3375	9894	d__Bacteria;p__Firmicutes;c__Clostridia;o__Oscillospirales;f__Acutalibacteraceae;g__UBA1417;s__UBA1417 sp003531055	97.99	0.95
YO_bin.58	78.94	0	0.366	2148961	2029	975.09	6838	26130	d__Bacteria;p__Firmicutes;c__Clostridia;o__Lachnospirales;f__Lachnospiraceae;g__Lachnospira;s__Lachnospira sp900316325	98.97	0.971
YO_bin.59	92.57	0.269	0.466	1596264	1647	881.56	5443	13476	d__Bacteria;p__Firmicutes;c__Negativicutes;o__Acidaminococcales;f__Acidaminococcaceae;g__CAG-266;s__CAG-266 sp000436095	96.63	0.927
YO_bin.6	96.87	0.625	0.573	2293702	2043	982.15	17482	58758	d__Bacteria;p__Pseudomonadota;c__Gammaproteobacteria;o__Burkholderiales;f__Burkholderiaceae_A;g__Mesosutterella;s__Mesosutterella multiformis	99.3	0.926
YO_bin.60	93.22	1.618	0.499	2871377	2797	926.15	4306	14890	d__Bacteria;p__Firmicutes;c__Clostridia;o__Lachnospirales;f__Lachnospiraceae;g__Roseburia;s__Roseburia hominis	98.1	0.917
YO_bin.61	55.84	4.31	0.482	4534379	4230	921.6	5559	18143	d__Bacteria;p__Pseudomonadota;c__Gammaproteobacteria;o__Enterobacterales;f__Enterobacteriaceae;g__Hafnia;s__Hafnia paralvei	98.96	0.866
YO_bin.62	84.82	0.896	0.462	2556320	2461	947.02	4314	16281	d__Bacteria;p__Firmicutes;c__Clostridia;o__Lachnospirales;f__Lachnospiraceae;g__Schaedlerella;s__Schaedlerella glycyrrhizinilytica_A	98.77	0.909
YO_bin.63	64.31	4.416	0.668	2471134	2643	818.02	2128	5315	d__Bacteria;p__Actinomycetota;c__Coriobacteriia;o__Coriobacteriales;f__Eggerthellaceae;g__Gordonibacter;s__Gordonibacter pamelaeae	98.94	0.972
YO_bin.64	79.9	6.042	0.415	1807986	1820	890.36	2546	5717	d__Bacteria;p__Firmicutes;c__Clostridia;o__Lachnospirales;f__Lachnospiraceae;g__Mediterraneibacter;s__Mediterraneibacter faecis	96.92	0.871
YO_bin.65	84.86	1.922	0.561	1980899	2160	823.7	2598	7391	d__Bacteria;p__Firmicutes;c__Clostridia;o__Oscillospirales;f__Ruminococcaceae;g__Merdivicinus;s__Merdivicinus sp900555435	98.07	0.795
YO_bin.66	54.6	4.535	0.602	1395008	1478	849.31	2278	4744	d__Bacteria;p__Firmicutes;c__Clostridia;o__Oscillospirales;f__Ruminococcaceae;g__Gemmiger;s__Gemmiger sp900540595	97.14	0.975
YO_bin.67	77.88	8.009	0.41	4466613	4967	796.14	2162	5709	d__Bacteria;p__Firmicutes;c__Clostridia;o__Lachnospirales;f__Lachnospiraceae;g__CAG-95;s__CAG-95 sp000403495	98.85	0.738
YO_bin.68	65.45	3.903	0.63	1172016	1122	912.01	2273	4564	d__Bacteria;p__Actinomycetota;c__Coriobacteriia;o__Coriobacteriales;f__Eggerthellaceae;g__Senegalimassilia;s__Senegalimassilia anaerobia	96.04	0.926
YO_bin.69	84.5	1.753	0.547	1869377	1831	910.97	2269	9681	d__Bacteria;p__Pseudomonadota;c__Gammaproteobacteria;o__Burkholderiales;f__Burkholderiaceae_A;g__Duodenibacillus;s__Duodenibacillus intestinavium	98.28	0.896
YO_bin.7	70.68	0	0.272	1876480	1913	845.3	3542	16456	d__Bacteria;p__Firmicutes;c__Clostridia;o__Peptostreptococcales;f__Peptostreptococcaceae;g__Romboutsia;s__Romboutsia timonensis	98.68	0.962
YO_bin.70	69.82	3.448	0.437	4304342	3596	1090.28	3406	10555	d__Bacteria;p__Bacteroidota;c__Bacteroidia;o__Bacteroidales;f__Bacteroidaceae;g__Bacteroides;s__Bacteroides thetaiotaomicron	98.56	0.942
YO_bin.71	58.46	1.733	0.573	1693385	1781	824.26	1847	3216	d__Bacteria;p__Firmicutes;c__Clostridia;o__Christensenellales;f__CAG-74;g__Fimadaptatus;s__Fimadaptatus sp900553645	95.54	0.741
YO_bin.72	99.05	1.886	0.38	1846854	1847	895.43	10781	39618	d__Bacteria;p__Firmicutes;c__Bacilli;o__Erysipelotrichales;f__Erysipelotrichaceae;g__Amedibacillus;s__Amedibacillus dolichus	99.05	0.954
YO_bin.73	86.78	3.371	0.502	2690912	2829	817.85	1585	5477	d__Bacteria;p__Pseudomonadota;c__Gammaproteobacteria;o__Burkholderiales;f__Burkholderiaceae_A;g__Sutterella;s__Sutterella sp900757865	98.59	0.685
YO_bin.74	67.58	1.724	0.28	3249746	3312	855.94	2288	7758	d__Bacteria;p__Firmicutes;c__Clostridia;o__Clostridiales;f__Clostridiaceae;g__Clostridium;s__Clostridium cuniculi	97.8	0.861
YO_bin.75	87.76	2.426	0.489	2398874	2319	921.72	3315	10304	d__Bacteria;p__Firmicutes;c__Clostridia;o__Lachnospirales;f__Lachnospiraceae;g__Fusicatenibacter;s__Fusicatenibacter saccharivorans	98.27	0.944
YO_bin.76	93.19	1.265	0.528	2705090	2481	983.95	21077	66347	d__Bacteria;p__Firmicutes;c__Clostridia;o__Lachnospirales;f__Lachnospiraceae;g__Copromonas;s__Copromonas sp000435795	99.87	0.921
YO_bin.77	82.47	1.424	0.46	1808443	1906	877.11	3017	7698	d__Bacteria;p__Firmicutes;c__Clostridia;o__Lachnospirales;f__Lachnospiraceae;g__Choladocola;s__Choladocola sp003480725	98.38	0.951
YO_bin.78	83.82	1.342	0.359	2290156	2203	904.99	2470	11198	d__Bacteria;p__Firmicutes;c__Clostridia;o__Lachnospirales;f__Lachnospiraceae;g__Lachnospira;s__Lachnospira sp000436475	98.01	0.88
YO_bin.79	93.45	3.797	0.315	2054946	2058	894.65	4248	14563	d__Bacteria;p__Firmicutes;c__Negativicutes;o__Selenomonadales;f__Selenomonadaceae;g__Megamonas;s__Megamonas funiformis	98.95	0.936
YO_bin.8	74.32	0.671	0.539	1477226	1362	986.21	19377	58569	d__Bacteria;p__Firmicutes;c__Clostridia;o__Oscillospirales;f__Acutalibacteraceae;g__CAG-177;s__CAG-177 sp000431775	98.58	0.94
YO_bin.80	96.09	3.469	0.489	3365499	2691	1141.85	5663	19731	d__Bacteria;p__Bacteroidota;c__Bacteroidia;o__Bacteroidales;f__Bacteroidaceae;g__Paraprevotella;s__Paraprevotella clara	98.26	0.914
YO_bin.81	55.97	0	0.347	1580489	1697	782.86	2179	4793	d__Bacteria;p__Firmicutes;c__Bacilli;o__Haloplasmatales;f__Turicibacteraceae;g__Turicibacter;s__Turicibacter bilis	98.94	0.994
YO_bin.82	93.06	6.599	0.414	1682474	1834	801.98	2324	5319	d__Bacteria;p__Firmicutes;c__Clostridia;o__Oscillospirales;f__Acutalibacteraceae;g__Ruminococcus_E;s__Ruminococcus_E bromii_B	97.95	0.952
YO_bin.83	90.44	3.664	0.479	2524301	2682	855.32	3007	7296	d__Bacteria;p__Firmicutes;c__Clostridia;o__Peptostreptococcales;f__Anaerovoracaceae;g__Zhenpiania;s__Zhenpiania hominis	98.4	0.916
YO_bin.84	92.54	0.769	0.435	5782487	4559	1154.65	31869	91430	d__Bacteria;p__Bacteroidota;c__Bacteroidia;o__Bacteroidales;f__Tannerellaceae;g__Parabacteroides;s__Parabacteroides goldsteinii	98.14	0.871
YO_bin.85	77.26	7.348	0.466	1541470	1715	796.72	1907	3517	d__Bacteria;p__Firmicutes;c__Clostridia;o__Oscillospirales;f__Ruminococcaceae;g__Ruminococcus_C;s__Ruminococcus_C sp000433635	97.9	0.942
YO_bin.86	86.61	5.033	0.545	1614599	1730	856.26	2181	4816	d__Bacteria;p__Firmicutes;c__Clostridia;o__Oscillospirales;f__Acutalibacteraceae;g__CAG-217;s__CAG-217 sp000436335	97.15	0.952
YO_bin.87	94.24	2.644	0.603	2532565	2091	1073.98	8813	25926	d__Bacteria;p__Bacteroidota;c__Bacteroidia;o__Bacteroidales;f__Rikenellaceae;g__Alistipes;s__Alistipes communis	99.1	0.964
YO_bin.88	86.26	3.727	0.421	1762676	1882	851.45	2668	7268	d__Bacteria;p__Firmicutes;c__Clostridia;o__Lachnospirales;f__Lachnospiraceae;g__UBA11774;s__UBA11774 sp003507655	98.49	0.95
YO_bin.89	78.06	0.671	0.443	1392746	1238	1011.4	3015	9717	d__Bacteria;p__Firmicutes;c__Clostridia;o__Christensenellales;f__UBA3700;g__RACS-045;s__	0	0
YO_bin.9	78.7	8.724	0.614	1809977	1881	870.34	2257	17709	d__Bacteria;p__Firmicutes;c__Clostridia;o__Oscillospirales;f__Oscillospiraceae;g__Vescimonas;s__Vescimonas sp900545495	96.38	0.797
YO_bin.90	84.11	2.634	0.438	2197198	2075	939.13	3744	11175	d__Bacteria;p__Firmicutes;c__Clostridia;o__Lachnospirales;f__Lachnospiraceae;g__Eubacterium_I;s__Eubacterium_I ramulus	97.78	0.91
YO_bin.91	65.54	6.034	0.606	1555607	1732	799.53	2136	4707	d__Bacteria;p__Firmicutes;c__Clostridia;o__Oscillospirales;f__Oscillospiraceae;g__CAG-170;s__CAG-170 sp900553545	97.65	0.738
YO_bin.92	87.57	4.53	0.382	1563473	1667	856.69	2447	5923	d__Bacteria;p__Firmicutes;c__Clostridia;o__Oscillospirales;f__Acutalibacteraceae;g__Eubacterium_R;s__Eubacterium_R sp000436835	97.84	0.945
YO_bin.93	66.98	1.36	0.592	1804133	1780	899.07	3326	9014	d__Bacteria;p__Firmicutes;c__Clostridia;o__Oscillospirales;f__Ruminococcaceae;g__Gemmiger;s__Gemmiger sp900539695	99.05	0.901
YO_bin.94	72.21	3.448	0.452	1812174	1892	862.42	2653	6979	d__Bacteria;p__Firmicutes;c__Clostridia;o__Lachnospirales;f__Lachnospiraceae;g__Mediterraneibacter_A;s__Mediterraneibacter_A butyricigenes	99.06	0.972
YO_bin.95	96.33	2.564	0.584	2720928	2450	965.72	7757	43676	d__Bacteria;p__Desulfobacterota;c__Desulfovibrionia;o__Desulfovibrionales;f__Desulfovibrionaceae;g__Desulfovibrio;s__Desulfovibrio sp900319575	98.53	0.943
YO_bin.96	87.1	2.371	0.485	1715882	1770	841.99	4516	16719	d__Bacteria;p__Firmicutes;c__Clostridia;o__Oscillospirales;f__Ruminococcaceae;g__UBA3818;s__UBA3818 sp900557155	98.85	0.955
YO_bin.97	95.93	0.795	0.556	1988322	1983	884.51	12430	42356	d__Bacteria;p__Firmicutes;c__Clostridia;o__Oscillospirales;f__Oscillospiraceae;g__Pseudoscilispira;s__Pseudoscilispira sp018369915	99.49	0.987
YO_bin.98	88.04	4.577	0.443	2218920	2275	898.57	2883	9817	d__Bacteria;p__Firmicutes;c__Clostridia;o__Lachnospirales;f__Lachnospiraceae;g__Agathobacter;s__Agathobacter faecis	98.54	0.914
YO_bin.99	60.67	0.628	0.463	1907922	1736	979.48	4086	15275	d__Bacteria;p__Bacteroidota;c__Bacteroidia;o__Bacteroidales;f__Muribaculaceae;g__CAG-485;s__CAG-485 sp009775365	99.03	0.88
Average (YO)	80.8571	2.64556	0.49334	2.31412e+06	2228.11	920.526	6728.64	21959.1

## Sheet: Table S10
Table S10: Distribution statistics of medium and high-quality bins across the three groups.
Group	high-quality	middle-quality	Sum
MO	121	242	363
LO	175	235	410
YO	115	256	371
non-redundant	258	365	623

[truncated: 1 more sheets: Table S11]
